# Supplementary material for: Essential roles for deubiquitination in Leishmania life cycle progression
Source: PLoS Pathog. 2020 Jun 16;16(6):e1008455. doi: 10.1371/journal.ppat.1008455 (PMC7319358; doi:10.1371/journal.ppat.1008455)
Supplement: S4 Table — (XLSX) [file ppat.1008455.s011.xlsx]

## Sheet: Barcode reads
Table S4: Bar-seq data		SAMPLE NAMES	Promastigote growth 0h	Promastigote growth 0h	Promastigote growth 0h	Promastigote growth 0h	Promastigote growth 0h	Promastigote growth 0h	Promastigote growth 24h	Promastigote growth 24h	Promastigote growth 24h	Promastigote growth 24h	Promastigote growth 24h	Promastigote growth 24h	Promastigote growth 48h	Promastigote growth 48h	Promastigote growth 48h	Promastigote growth 48h	Promastigote growth 48h	Promastigote growth 48h	Promastigote growth 168h (neat stationary)	Promastigote growth 168h (neat stationary)	Promastigote growth 168h (neat stationary)	Promastigote growth 168h (neat stationary)	Promastigote growth 168h (neat stationary)	Promastigote growth 168h (neat stationary)	Enriched metacyclics (Ficoll gradient)	Enriched metacyclics (Ficoll gradient)	Enriched metacyclics (Ficoll gradient)	Enriched metacyclics (Ficoll gradient)	Enriched metacyclics (Ficoll gradient)	Enriched metacyclics (Ficoll gradient)	Macrophage infection 12h	Macrophage infection 12h	Macrophage infection 12h	Macrophage infection 12h	Macrophage infection 12h	Macrophage infection 12h	Macrophage infection 72h	Macrophage infection 72h	Macrophage infection 72h	Macrophage infection 72h	Macrophage infection 72h	Macrophage infection 72h	AXA differentiation 24h	AXA differentiation 24h	AXA differentiation 24h	AXA differentiation 24h	AXA differentiation 24h
		Replicate	A	B	C	D	E	F	A	B	C	D	E	F	A	B	C	D	E	F	A	B	C	D	E	F	A	B	C	D	E	F	A	B	C	D	E	F	A	B	C	D	E	F	A	B	C	D	E
Barcode	Gene ID	Gene name
CGTACACTGTGG	LmxM.29.1000	AGC5	23370	36408	29507	26278	33558	19461	17121	17922	25053	17127	9977	17808	11818	9978	9715	15259	16468	19758	13194	6828	7399	6873	6811	7475	16552	18237	13419	23746	11165	15116	8613	7394	6441	15205	11973	13263	19588	13538	13680	17816	13287	16218	6142	7553	5033	4478	4863
GTTGACTAGTCC	LmxM.25.1480	CAL25.1	17113	23413	16995	16298	19854	12410	21569	20533	23611	18637	9751	15521	19500	17985	14849	22555	25326	31332	22782	32109	36906	29285	33696	32768	18526	31716	16106	14636	8654	9838	21896	27974	23541	23786	23123	24103	11811	21732	17212	13118	15522	15247	31475	37220	28811	29739	21960
TGTGCGCGCCTT	LmxM.32.2010	CAL33.1	17565	21888	24905	15747	21711	13765	26006	20237	26033	20226	9804	15437	22817	18669	17181	25832	28046	36089	12838	32090	36710	31296	33238	33443	7308	13881	5721	7559	3697	3931	2320	9068	4299	3720	4952	3698	6505	9160	7079	5511	2616	3591	25481	31423	23613	21225	17600
TTGTATAGCCGG	LmxM.04.0450	CAL4.1	24284	26151	24250	23689	26167	18788	30575	27168	34254	27128	14636	22880	28238	21965	19420	29082	32925	38306	102766	61334	82066	55458	66586	68788	80294	129859	70659	42183	30022	37426	124538	120816	113516	111723	161877	117344	88106	78246	78800	62899	88495	73091	91286	87582	97461	94429	75883
TCGGGAAGGTCC	LmxM.08_29.2150	CRK10	27350	31368	24977	25549	32477	17071	17172	15773	19970	14529	7355	15059	15354	10592	9154	13861	16554	21633	28811	18311	17184	16735	18119	19187	6838	9706	4640	9709	4548	4983	6867	9121	3429	8746	9601	8977	12113	15513	7503	8822	6098	11531	18359	23205	15072	19284	16477
TGAACACACCAA	LmxM.32.2830	DAL1	16444	19243	15260	12204	18152	12072	28268	22790	28355	19249	11160	18228	26246	21721	19854	27714	35674	42278	124166	28260	31099	21604	26954	29844	19964	27047	16198	21491	13011	15201	29832	32012	25635	34938	33839	32442	31053	36637	31860	30894	36365	36282	47769	49613	50162	41599	37015
TGCCCTTGGTGG	LmxM.32.2850	DAL2	24690	20921	16047	20242	14537	11934	30344	28367	37380	33347	13259	23254	29361	24522	20763	37795	36371	45977	104767	24454	27893	23767	19270	27356	45992	58218	33192	81206	29375	40359	59407	54654	38384	119253	62187	87293	85410	90032	53054	89778	50850	113022	33539	37140	38629	36804	27047
TCTTTCCTTCGG	LmxM.16.0730	DUB10	45764	58968	37542	36273	35289	26569	36722	29396	41652	30442	16316	27307	25710	22032	20433	35001	38898	46230	1809	20011	22693	16701	17890	18759	13553	11614	11988	20482	11668	14267	6544	7919	6260	13590	15641	14721	8970	8782	17740	15152	12291	11327	21975	22642	22899	22410	17989
GCGGTTGCATCC	LmxM.21.0400	DUB11	41493	52912	42164	35696	40446	30566	29654	26933	37797	31320	15134	27443	28457	24448	21332	32621	36188	49599	2174	22307	25249	18982	19035	24520	23252	23842	19780	27203	15399	19169	14800	9399	11938	21046	26605	18227	15398	14629	19586	17610	17304	14926	18033	20640	15743	18850	16502
TCGACCACAGCC	LmxM.29.0250	DUB13	21663	22974	22450	18106	23063	16553	13458	12481	15858	11152	6489	12498	9646	7408	6927	10684	12137	13235	106	12352	12367	11615	12032	9331	8706	10858	7815	12555	7282	8198	68	354	559	72	264	520	54	43	37	36	58	45	2006	3177	2290	2087	2141
CTCTTGGTTCTT	LmxM.30.0140	DUB14	46350	46645	32058	31458	31984	28794	49648	40672	59060	41111	24257	36985	58368	39017	37314	56434	61064	62087	130566	38884	55504	36056	36681	53429	33581	29882	26702	48987	22911	30699	35028	30776	32098	54607	48498	41381	53941	37644	36930	57728	35905	49751	95221	84584	87816	77270	70962
AGCTGCACAGCC	LmxM.24.0420	DUB15	36825	40104	34263	29073	34923	27232	57339	51714	57618	47273	22823	36267	59199	46869	40775	65181	66995	85776	268714	60203	69960	54211	56959	71430	75453	93639	61774	101127	49297	62911	80261	78774	64654	111075	108591	112086	164494	123030	119773	157959	137293	172527	100341	116255	114009	107755	91595
CTAGTCACAGCC	LmxM.17.1400	DUB17	55144	36345	39119	40703	47629	34187	46884	33198	66547	51346	28094	48147	55222	33826	36480	56496	66817	80006	124106	21481	34868	24994	25477	41984	69869	61522	49945	93810	42562	54092	41071	27066	25148	65074	52784	59106	71375	50502	46719	70534	60070	70388	44320	37831	45429	42375	36082
GAGAAGGTTCTT	LmxM.33.4060	DUB18	2508	1456	632	1396	1255	1040	715	873	1026	918	499	531	575	384	384	883	897	1313	8	408	1086	499	569	534	1209	1105	945	1713	807	1286	863	542	851	1339	1502	1254	2962	1863	873	1583	1744	690	503	418	593	615	361
CCGTGGTCATCC	LmxM.31.2910	DUB19	26110	24130	22185	21973	24004	17540	26147	25415	35202	27568	12032	22581	24317	16534	18407	26018	27979	36135	34999	17522	22132	15671	16638	21657	20022	20574	15583	32726	13638	17122	19659	27235	17373	39002	30587	32297	30163	20183	27574	36859	22448	35946	32336	32900	34078	30980	27643
TGACCAATTCGG	LmxM.31.1250	DUB20	22201	21895	16259	16559	15028	13287	23011	22072	24029	20628	9959	17131	22091	18286	15934	27971	30037	35301	199507	26043	31712	23689	24432	28300	33827	44943	30338	34375	20996	25563	61166	61330	56575	70841	78832	68083	63408	49635	60153	67002	74849	70510	39048	42337	44404	42434	35033
AATTGACCACGG	LmxM.16.1385	DUB21	22793	27941	22284	20373	22111	20088	26732	27899	32921	26013	12142	20652	28020	25241	23324	35230	37069	44128	161159	25398	29971	24966	25322	28896	30590	38275	24686	48701	22793	27830	40796	52759	37832	85437	73497	70157	73056	75338	52323	80080	61298	85134	45670	51166	49447	44548	40182
TGAAAGGTTTCC	LmxM.34.1390	DUB22	13217	14192	9693	10537	12557	8371	13503	8873	16002	10003	5174	8407	9155	8395	7867	14272	13731	15908	110	6074	6935	5452	6099	6239	3208	2941	2509	5987	3009	4195	4241	3587	4097	6860	4665	6798	2861	1566	4138	3455	2498	1934	7312	7628	6382	6478	6687
ATATTAAGGTGG	LmxM.36.6020	DUB23	15714	22093	12340	13769	17132	14236	19387	17488	22305	18295	8954	18488	16961	16625	12625	24317	24585	31839	25787	15348	17047	14066	13327	17934	14930	14445	10842	27409	12209	18267	26669	24519	21828	46577	38342	45178	42400	32194	22814	33008	26505	40725	19537	20565	20937	20734	17224
TTACTTCTCCGG	LmxM.29.1200	DUB3	18501	24112	17851	16219	18250	13278	21041	18446	23762	19138	9521	15773	19061	17849	16386	26563	29127	33809	4698	19639	23850	26094	28614	19673	16201	18951	11821	33954	14926	24310	15501	11792	8561	13115	16421	17922	20264	25122	12072	14783	15768	21539	9780	12567	10426	8410	8265
TGACGCGCGGCC	LmxM.17.1090	DUB4	56466	59332	50288	49788	47727	35157	59539	46668	52278	46019	21119	39402	47983	36806	31349	51153	51114	62533	2210	56365	56835	63435	66912	53990	19915	21494	14567	36271	18229	19525	526	423	514	706	453	1376	196	183	158	177	527	193	15418	21928	15797	15781	13815
AATGATCTCCGG	LmxM.34.2410	DUB5	13440	17783	15219	16565	13289	11569	11025	10814	15725	9697	5289	11031	10290	8477	8549	12693	12236	17826	132	9429	11730	9229	9067	9968	6421	6025	5701	10735	5621	6875	5867	3771	4087	6664	9211	5916	8127	6251	3721	3139	5876	5868	10725	11592	10162	8714	9545
AAGCGTACGTCC	LmxM.34.1740	DUB6	33590	45469	35640	38966	33236	23846	36067	38052	48210	36739	17438	27935	27365	23326	22171	30130	37557	39510	4801	24543	29487	22627	22975	28135	16897	18179	11161	35940	16771	20973	8752	8547	6713	8036	7282	7621	7280	13294	9200	8323	9121	10646	41388	47228	37998	40633	38661
TATTGTGCAGCC	LmxM.09.0240	DUB7	23561	31423	21079	21335	26934	14260	28640	22861	30174	24687	15996	23702	24870	19602	19197	27958	41057	44794	1902	22790	29668	20528	28477	26655	22865	28318	17842	30494	20843	20719	16741	20808	9978	16132	15001	18863	5936	6937	1297	3346	3436	4120	24127	21585	20092	21181	25412
AGAAACCTTCGG	LmxM.12.0190	DUB8	17725	23551	21598	16361	18888	14613	11461	10780	16925	12441	7096	12513	8949	8244	7748	11952	14367	17463	456	5872	6932	4956	5009	6350	6995	6168	6052	9769	5706	6880	4564	4556	5751	9163	9672	7306	6534	4634	7960	6247	10081	11093	8111	8230	9361	7387	7368
CGCCATGCATCC	LmxM.15.1300	DUB9	72066	79567	77583	67285	72258	52243	66727	50641	76259	50729	28471	52485	67171	51517	52573	72840	82578	104252	6586	40515	51394	33719	36419	47950	34962	50876	29947	44514	21552	28510	40732	39906	37704	54982	48485	56331	50710	54004	49404	45128	39163	53591	65573	67128	50498	64216	56607
AAATTAACCCTT	LmxM.36.6340	HECT1	13031	20941	14127	10790	13712	10636	25571	22447	27768	21775	11960	14859	21805	22598	17836	32400	29955	37106	201029	33165	39512	32829	38587	33434	46431	50305	45236	47833	35035	44669	38045	32570	49962	54879	85549	66813	49127	43578	35903	46286	49722	55215	33285	37387	40411	41115	34112
TGTGTCATGTCC	LmxM.34.2450	HECT10	17959	28362	17582	15895	21471	12702	31302	24403	27400	21275	10531	16714	26523	23380	19002	31726	32044	35720	162380	38671	46161	39803	45802	44928	18654	18013	16639	33668	16929	20317	11092	11105	10670	18405	19761	17890	27152	15848	21602	23642	20270	24808	47897	60002	56161	51253	44792
AAACCTTCCCGG	LmxM.34.5390	HECT11	15851	24602	19017	14217	17693	13246	25741	18750	32553	25203	12156	21307	27774	22402	20911	31786	30903	39403	2631	17620	24431	17455	19847	23864	3384	3513	3167	5881	3126	3383	2138	1844	1172	4959	3307	3204	169	1509	2215	1470	1673	1693	15354	18603	18980	19398	16531
CATAGCTTCCGG	LmxM.34.4000	HECT12	32701	41913	31246	29140	42040	21325	20575	18418	27859	18933	11127	18394	16105	14026	13033	18808	20556	27619	13339	19541	22603	19100	21908	17725	16585	20236	13054	27966	12899	18170	15857	15437	10063	24985	20939	18970	14781	10542	11676	15624	13857	14618	15833	18275	16464	15075	15279
TTGCATGTGGCC	LmxM.29.0910	HECT2	20269	21960	22932	15022	21820	13209	15196	12814	14631	12688	6455	11832	9560	7312	7102	10429	10988	13646	75	7811	9923	9201	10625	8046	4441	4741	3821	10226	5032	6748	904	52	283	385	39	688	343	1920	546	558	501	55	2581	2892	2618	2494	2388
CCCGGAACCCTT	LmxM.07.0280	HECT3	15473	16259	21079	15471	21673	15267	18908	17399	28334	20657	10885	19678	18913	18308	17308	28708	32222	42226	21155	26301	26027	23560	23672	22042	58868	89562	46115	80160	35947	46072	43013	54377	35456	79561	61576	89549	67700	72171	37670	72681	50041	87040	27973	32491	31901	33331	25344
AACGTTGTGTCC	LmxM.13.1470	HECT4	65477	78696	66447	65698	73211	42470	66168	57502	75118	58341	29783	46903	56748	46866	43797	64441	69972	85582	5731	50673	60531	43501	47569	57765	69754	84771	66113	72717	42423	45858	23537	19845	27522	35332	44256	36118	34964	36235	36826	35867	47539	37201	49663	54896	58016	54459	47938
GGGCCAACCCTT	LmxM.36.4370	HECT5	33584	34477	32532	29598	41001	22397	43778	34314	42165	32839	17169	25138	36949	30761	27093	44093	42938	50029	24850	31030	41272	29114	30428	34425	15472	16441	12851	27020	14238	15133	15123	13634	12818	24830	19771	17518	20316	12937	11928	13249	12657	12821	34359	36331	33694	33093	29572
CACACCATGTCC	LmxM.26.2370	HECT6	36700	42922	39916	33480	42631	27256	40744	31264	41140	29948	16372	25982	39464	30707	27455	43540	44343	57045	3566	58972	71935	58382	64727	68532	19906	37352	16956	19165	9861	10183	12282	22377	12895	11697	12470	10223	8409	7052	6465	8517	7590	4206	58929	76558	61236	62458	46393
TTTGGTTCCCGG	LmxM.31.1090	HECT7	19886	24391	20142	16412	22481	14635	24594	18209	27212	19021	10112	22860	19049	16064	16193	29580	27091	31955	2025	20688	23426	20927	19250	20520	14510	15569	11100	32637	14852	23607	7509	6287	7456	10390	9897	6265	8298	7426	6659	8948	5578	7102	19850	20250	19831	18805	17969
GTGTGCATGTCC	LmxM.31.3930	HECT8	14647	13116	13007	31632	14435	11144	15515	12986	19791	15063	8166	13273	13676	11104	9458	13938	16479	21724	33912	5317	7177	4305	4132	10140	22849	25466	19595	25576	14881	20055	15314	11598	14868	26347	23203	28857	31689	28222	28742	28769	30903	32580	12856	13482	10675	12618	10753
CCCAATTCCCGG	LmxM.33.3960	HECT9	16317	20615	19163	13894	21199	12823	28184	20076	25678	20553	11527	15955	23740	20101	17471	30070	29984	34139	53784	40759	49549	38073	44513	44324	51212	78014	50015	39064	26157	34395	81663	75973	85247	88186	142716	98031	81697	53331	72483	67236	81000	89159	52691	57745	54128	57337	47236
GAAAGAGAGTCC	LmxM.10.0490	MPK3	51278	64380	50826	50267	65154	45305	31324	26771	40489	26159	14975	25177	21296	17195	17427	25680	27207	30555	44904	11410	14578	10144	12406	10521	29784	35354	28364	32163	22255	20442	102553	94201	101485	96031	141928	92558	142059	160380	142725	104913	129851	93932	16888	16834	14077	12672	14787
ATGATCGGCCTT	LmxM.19.0180	MPK9	44232	53966	40617	38920	46122	25503	23157	23198	39558	27594	14089	26550	22356	20376	17310	29243	27103	34732	62493	16671	19340	15849	14826	19335	23009	24312	17543	33057	15669	19027	11238	11193	10685	24752	16593	16318	15776	13163	14908	20999	12692	18255	15381	20100	19316	17346	14679
GCTACTGACCAA	LmxM.09.1300	PPPDE1	20618	28132	18146	17507	18638	17087	30230	27258	33943	30210	13786	25690	31861	25286	22280	37422	35655	47999	167814	25268	31848	24520	24426	35125	30112	34614	23676	44770	19102	26947	31067	27416	22167	51410	40051	57616	56808	48606	28979	54793	40858	63840	45443	47089	46966	46017	40524
TAGCATGACCAA	LmxM.24.0650	PPPDE3	17706	20326	13519	12598	14500	11315	29696	28418	32747	28413	13444	22806	23049	19390	16810	26716	28677	36877	371	18758	21028	16477	17673	18020	20891	19601	16111	33115	16870	20276	23133	14493	19118	38129	32579	29046	26540	18934	27642	26719	24028	24775	19919	22683	20198	19653	16838
GCGCCAAGGTGG	LmxM.31.1330	PPPDE4	16929	19885	14683	14020	14977	12971	33437	28197	28799	24155	12675	20147	33324	25498	23747	36486	39893	48293	80335	28857	31992	27273	28599	29717	26680	31144	21071	40554	19507	22460	25293	21133	14948	41594	30461	34641	39104	29171	27179	33896	30906	35024	33089	41142	39561	35172	30691
ATGACGTTGTCC	LmxM.29.2170	RBR1	21134	36097	24915	16168	27862	14782	30967	25872	29231	21614	11799	16669	28121	23004	20241	26394	31597	38038	1206	24945	27202	28721	29043	25346	41144	70854	38389	78352	35859	56514	13778	18574	18375	25084	29868	28415	9927	18368	12367	15104	13534	15881	8516	12917	12388	10757	9955
ACTTGACACCAA	LmxM.20.1680	SEP	18656	19256	17684	14118	15536	11296	21846	17234	27301	17888	10676	17147	23784	18851	17443	24820	27291	33889	109230	15260	18634	13804	14570	20124	18528	22353	14648	26663	12894	15632	23568	29875	18382	41928	30548	37465	43080	47244	31776	44255	33468	38597	32481	36577	32824	33223	27656
CCTCAGTACCAA	LmxM.34.3060	UBA1b	16982	17102	11811	13132	16648	11799	26028	20237	19233	18591	10144	16606	23340	17393	13577	31542	27697	36270	4292	22391	21409	24896	25598	24154	8165	9004	5715	13838	7480	9574	4848	4375	3737	4787	6258	3944	9021	3732	5600	5513	3936	5595	21081	24905	17093	20902	17627
AAGACGTACCAA	LmxM.01.0710	UBA3	16174	25611	19572	13494	16766	12908	21081	18574	25300	19738	10692	15477	21572	18333	16947	23399	28536	34456	41506	13784	15397	11788	12216	16831	15171	17081	12085	18869	8872	12794	15632	12958	12618	25463	22914	26087	22532	20074	14310	21576	27621	24259	21808	22639	24733	22286	18888
CATTCAGTCTAA	LmxM.31.0960	UBC1/CDC34	42140	45648	34979	25761	49837	22165	37980	29019	32698	27190	14664	24754	21438	16889	13027	21852	25356	27173	571	10814	14103	14384	16136	13121	7121	6004	5442	19029	9434	12645	2581	1611	2468	4006	2431	3386	2125	2579	1407	3461	1301	1668	4972	6615	6149	5110	5624
GCAATGCGCTGG	LmxM.32.2770	UBC10	34575	44656	35077	21891	37301	22059	43560	34757	43633	28347	15051	25894	33800	25997	23804	32989	34908	42031	70748	40585	48074	30906	32796	40929	60974	74233	54658	63252	37866	46953	54332	61398	52298	63345	74469	67361	66510	77407	83130	58108	58840	72292	42880	49236	45572	36158	35995
GGAAGAGGACGG	LmxM.33.0900	UBC11	17746	21621	17312	14802	18289	12687	29264	22427	30373	22205	11380	19167	23527	19131	17862	32018	30828	39395	19458	24168	31541	23747	25417	30529	17311	20348	14680	21289	10629	12936	18512	17252	14593	25431	21450	26254	11808	15465	17603	21392	14143	17049	41020	42103	43845	38097	32780
ATTTCCTAGCAA	LmxM.24.2140	UBC14	15015	17474	19545	12725	16110	11029	15455	12685	19602	13390	7880	11553	14108	12967	11209	20013	20636	21023	1336	12745	17706	11314	11962	13818	6167	5685	5949	9050	6009	6385	6484	4542	5467	7571	7987	6594	5081	4643	7848	7282	7171	4235	12700	13603	11690	11734	10215
ATATCTCTCCAA	LmxM.04.0680	UBC2	16173	19748	15607	12054	17505	10699	11507	9100	11245	9198	5376	8442	7446	7594	5874	10693	10444	13464	505	7542	6937	9644	9661	6390	6402	6038	4502	19524	7379	10772	48	63	61	49	45	64	35	47	23	27	56	43	502	692	861	486	383
TATAGTCTCCAA	LmxM.07.0850	UBC4/PEX4	11990	18605	13783	11328	11120	10532	17170	14875	24510	16022	9256	15785	13936	12086	11201	18226	20842	26735	941	10994	12457	10443	10955	10223	14321	16912	11818	22507	11008	13447	17544	13620	15613	36111	30433	32462	24335	22080	18237	19099	21007	22966	11772	12691	12427	10558	9584
ACGGCGCATTCC	LmxM.33.1555	UBC6	16780	25548	27272	17354	27671	15386	23349	21154	25535	17646	8679	15187	22061	17662	16121	25022	23627	31012	1626	16369	19634	20324	21354	17201	18580	29178	16167	41958	18431	26841	3556	7202	4395	12763	10211	10277	1465	6312	4230	4915	5637	5269	5196	7782	8362	5796	6107
TGAATTACGCGG	LmxM.31.0700	UBC8	14400	17174	17973	15989	19340	11829	30449	23989	28675	22263	10295	18163	26323	22451	20034	30727	35649	45565	473	25871	27733	21044	21456	24329	48749	65879	39878	66155	31836	40056	21438	27677	17204	32454	24507	29967	4226	6965	3453	3929	3696	6180	14411	16355	15284	15471	15236
GCTATATCGTGG	LmxM.02.0390	UBC9	22599	31288	27157	20040	29419	12628	11765	9673	13092	10807	4428	9461	5168	4856	4370	6152	6466	7681	54	2586	3490	3468	3253	2246	3929	4269	3407	8365	3838	5169	2252	1843	1331	1162	2062	1636	2671	1885	563	892	942	997	841	1347	1051	977	1022
TAGCGATCGTGG	LmxM.13.1580	UEV1	19159	29641	18310	16069	22016	10699	16706	14487	21413	14202	7220	14001	13288	10280	10292	15340	16516	21339	708	10665	11776	14052	14847	10122	12332	12672	8217	28654	12638	16097	87	109	58	78	54	239	72	48	37	34	64	71	621	742	902	490	783
CAGGTACACCAA	LmxM.33.4000	UFMP	14781	18456	9411	12459	10117	9497	16722	17777	17785	16140	7167	9772	18010	15064	11044	16755	19318	20173	115886	19316	19445	16098	15128	17606	19246	23816	15262	24027	12905	15120	21786	14878	13941	25560	27044	28185	24430	22900	24233	22567	22656	21843	31207	32445	26303	30588	27597
		Total reads:	1486909	1773152	1447577	1304387	1550754	1038216	1606724	1362350	1802817	1373830	712664	1198808	1434858	1164250	1057990	1661503	1781518	2170011	2628088	1358117	1615548	1297654	1389990	1506027	1418612	1765649	1182177	1924386	978552	1236922	1343529	1324614	1185122	1879353	1889262	1798904	1734965	1601466	1440625	1643308	1523206	1769204	1607474	1761546	1660859	1605345	1398197
[truncated: 19 more columns]

## Sheet: Average proportions
		SAMPLE NAMES	Promastigote growth 0h	Promastigote growth 24h	Promastigote growth 48h	Promastigote growth 168h (neat stationary)	Enriched metacyclics (Ficoll gradient)	Macrophage infection 12h	Macrophage infection 72h	AXA differentiation 24h	AXA differentiation 120h	Mice infection 3 weeks from Footpad	Mice infection 6 weeks from Footpad
Barcode	Gene ID	Gene name
CGTACACTGTGG	LmxM.29.1000	AGC5	0.0196	0.01303	0.00895	0.00496	0.01155	0.00668	0.00969	0.00346	0.00246	0.01215	0.00688
GTTGACTAGTCC	LmxM.25.1480	CAL25.1	0.01233	0.01361	0.01419	0.01915	0.01169	0.01533	0.00974	0.01854	0.01549	0.00413	0.00114
TGTGCGCGCCTT	LmxM.32.2010	CAL33.1	0.01344	0.01461	0.01603	0.01834	0.00495	0.00298	0.00355	0.01448	0.00886	0.00115	0.00024
TTGTATAGCCGG	LmxM.04.0450	CAL4.1	0.01666	0.01944	0.01833	0.04461	0.0459	0.07959	0.04835	0.05644	0.05336	0.02329	0.01294
TCGGGAAGGTCC	LmxM.08_29.2150	CRK10	0.01846	0.01115	0.0094	0.01208	0.00475	0.00496	0.00634	0.01144	0.01111	0.00603	0.00553
TGAACACACCAA	LmxM.32.2830	DAL1	0.01086	0.01589	0.01871	0.02674	0.01327	0.02003	0.02091	0.02817	0.03193	0.01646	0.01083
TGCCCTTGGTGG	LmxM.32.2850	DAL2	0.0126	0.0206	0.02101	0.02323	0.0339	0.04471	0.04964	0.02124	0.02869	0.07199	0.0684
TCTTTCCTTCGG	LmxM.16.0730	DUB10	0.02795	0.02257	0.02031	0.00999	0.00982	0.00687	0.00765	0.01344	0.00617	0.0005	5e-05
GCGGTTGCATCC	LmxM.21.0400	DUB11	0.02828	0.02089	0.02078	0.01146	0.01512	0.01083	0.01024	0.01125	0.00379	0.00081	6e-05
TCGACCACAGCC	LmxM.29.0250	DUB13	0.01451	0.00893	0.00648	0.0059	0.00651	0.00019	3e-05	0.0014	0.00012	2e-05	0
CTCTTGGTTCTT	LmxM.30.0140	DUB14	0.02526	0.03124	0.0339	0.03585	0.02266	0.02573	0.02799	0.05196	0.05624	0.00316	0.00064
AGCTGCACAGCC	LmxM.24.0420	DUB15	0.02353	0.03389	0.03935	0.05936	0.05222	0.05896	0.0901	0.06558	0.13777	0.18151	0.28274
CTAGTCACAGCC	LmxM.17.1400	DUB17	0.02943	0.03403	0.03547	0.02786	0.04371	0.02869	0.03805	0.02578	0.02616	0.09986	0.07284
GAGAAGGTTCTT	LmxM.33.4060	DUB18	0.00096	0.00057	0.00048	0.00032	0.00083	0.00067	0.001	0.00032	0.00011	2e-05	0
CCGTGGTCATCC	LmxM.31.2910	DUB19	0.01581	0.01849	0.01612	0.01313	0.01407	0.01764	0.01783	0.01954	0.01786	0.00702	0.00114
TGACCAATTCGG	LmxM.31.1250	DUB20	0.01223	0.0145	0.01614	0.03407	0.02234	0.04212	0.0397	0.02542	0.04361	0.02786	0.01068
AATTGACCACGG	LmxM.16.1385	DUB21	0.01576	0.01817	0.02082	0.03019	0.02267	0.03826	0.04399	0.0285	0.04102	0.05243	0.05896
TGAAAGGTTTCC	LmxM.34.1390	DUB22	0.00797	0.00769	0.00748	0.00316	0.00257	0.00321	0.00169	0.00419	0.0015	8e-05	3e-05
ATATTAAGGTGG	LmxM.36.6020	DUB23	0.01108	0.01302	0.01369	0.01057	0.01153	0.02156	0.02035	0.01239	0.01457	0.00643	0.00453
TTACTTCTCCGG	LmxM.29.1200	DUB3	0.01258	0.01336	0.0154	0.01251	0.01413	0.00884	0.01128	0.00604	0.00728	0.00165	0.00064
TGACGCGCGGCC	LmxM.17.1090	DUB4	0.03474	0.03289	0.03031	0.0306	0.01528	0.00042	0.00015	0.01006	0.00036	0.00014	0
AATGATCTCCGG	LmxM.34.2410	DUB5	0.01022	0.00789	0.00756	0.00506	0.00486	0.00377	0.0034	0.00641	0.00197	0.00041	2e-05
AAGCGTACGTCC	LmxM.34.1740	DUB6	0.0245	0.02537	0.01942	0.01353	0.0141	0.00498	0.00596	0.02543	0.02309	0.00069	7e-05
TATTGTGCAGCC	LmxM.09.0240	DUB7	0.01611	0.01813	0.01915	0.01327	0.01659	0.01035	0.00258	0.01417	0.00069	9e-05	0
AGAAACCTTCGG	LmxM.12.0190	DUB8	0.01311	0.00884	0.00741	0.00302	0.00489	0.00435	0.00479	0.00499	0.00162	0.00031	0
CGCCATGCATCC	LmxM.15.1300	DUB9	0.04895	0.04038	0.04649	0.02211	0.02473	0.02952	0.03006	0.03837	0.01691	0.01705	0.00625
AAATTAACCCTT	LmxM.36.6340	HECT1	0.00968	0.01544	0.01744	0.03865	0.03168	0.0348	0.02881	0.02362	0.03666	0.01048	0.0071
TGTGTCATGTCC	LmxM.34.2450	HECT10	0.01325	0.01634	0.01817	0.03856	0.0146	0.00944	0.01373	0.0322	0.03185	0.00294	0.00209
AAACCTTCCCGG	LmxM.34.5390	HECT11	0.01216	0.01684	0.01868	0.01081	0.00264	0.00176	0.0009	0.01111	0.00426	0.0001	0
CATAGCTTCCGG	LmxM.34.4000	HECT12	0.02306	0.01431	0.01188	0.01166	0.0128	0.01128	0.00835	0.00999	0.00786	0.00819	0.01041
TTGCATGTGGCC	LmxM.29.0910	HECT2	0.0134	0.00914	0.00637	0.00466	0.00412	0.00025	0.0004	0.00158	0.0001	2e-05	0
CCCGGAACCCTT	LmxM.07.0280	HECT3	0.01223	0.01438	0.01701	0.01457	0.04194	0.03859	0.03988	0.01886	0.01872	0.095	0.14896
AACGTTGTGTCC	LmxM.13.1470	HECT4	0.04558	0.04143	0.03963	0.02713	0.04487	0.01981	0.02354	0.03287	0.01138	0.00437	3e-05
GGGCCAACCCTT	LmxM.36.4370	HECT5	0.02251	0.02425	0.02501	0.01951	0.01189	0.01101	0.00864	0.02061	0.01424	0.00416	0.00171
CACACCATGTCC	LmxM.26.2370	HECT6	0.02592	0.02302	0.02617	0.03329	0.01333	0.0087	0.00435	0.03779	0.01213	0.00234	0.00014
TTTGGTTCCCGG	LmxM.31.1090	HECT7	0.01371	0.01514	0.01509	0.01091	0.0132	0.00507	0.00453	0.01218	0.00445	0.00047	0.00011
GTGTGCATGTCC	LmxM.31.3930	HECT8	0.01139	0.01052	0.00932	0.00663	0.0151	0.01276	0.01863	0.00766	0.01219	0.01939	0.02561
CCCAATTCCCGG	LmxM.33.3960	HECT9	0.01209	0.01514	0.01677	0.02767	0.03278	0.0607	0.04581	0.0344	0.05253	0.0142	0.00387
GAAAGAGAGTCC	LmxM.10.0490	MPK3	0.03804	0.02047	0.01503	0.01061	0.01979	0.06674	0.07967	0.00936	0.01694	0.07841	0.08923
ATGATCGGCCTT	LmxM.19.0180	MPK9	0.02899	0.01913	0.0163	0.01516	0.01559	0.00964	0.00986	0.01072	0.01235	0.0158	0.01767
GCTACTGACCAA	LmxM.09.1300	PPPDE1	0.01397	0.02	0.02163	0.03155	0.02107	0.02439	0.03026	0.02833	0.04407	0.05867	0.04426
TAGCATGACCAA	LmxM.24.0650	PPPDE3	0.01046	0.0193	0.01634	0.00943	0.01491	0.01661	0.0153	0.01223	0.00442	0.00456	0.00172
GCGCCAAGGTGG	LmxM.31.1330	PPPDE4	0.01087	0.0183	0.02236	0.02315	0.01898	0.01784	0.02011	0.02191	0.02508	0.0132	0.00824
ATGACGTTGTCC	LmxM.29.2170	RBR1	0.01639	0.0169	0.01806	0.01393	0.03775	0.01423	0.00877	0.00674	0.00187	0.01196	0.00419
ACTTGACACCAA	LmxM.20.1680	SEP	0.01122	0.01391	0.01576	0.01956	0.01302	0.01929	0.02455	0.02015	0.02646	0.03007	0.02551
CCTCAGTACCAA	LmxM.34.3060	UBA1b	0.01017	0.01376	0.01616	0.01253	0.00632	0.00297	0.00344	0.01251	0.00423	8e-05	0
AAGACGTACCAA	LmxM.01.0710	UBA3	0.01215	0.01376	0.01545	0.01139	0.00998	0.01228	0.01342	0.01364	0.0168	0.00549	0.00335
CATTCAGTCTAA	LmxM.31.0960	UBC1/CDC34	0.02564	0.02064	0.01356	0.00706	0.00702	0.00175	0.00129	0.00357	0.00027	4e-05	1e-05
GCAATGCGCTGG	LmxM.32.2770	UBC10	0.02274	0.02374	0.02088	0.02696	0.03973	0.03961	0.04286	0.02611	0.02135	0.05468	0.04689
GGAAGAGGACGG	LmxM.33.0900	UBC11	0.01191	0.01673	0.01756	0.01581	0.01143	0.01311	0.01003	0.02481	0.0202	0.0099	0.00304
ATTTCCTAGCAA	LmxM.24.2140	UBC14	0.01068	0.01	0.01078	0.00703	0.00461	0.0041	0.00373	0.00737	0.00193	0.0002	1e-05
ATATCTCTCCAA	LmxM.04.0680	UBC2	0.01067	0.00681	0.00599	0.00415	0.00642	4e-05	2e-05	0.00035	6e-05	2e-05	0
TATAGTCTCCAA	LmxM.07.0850	UBC4/PEX4	0.00899	0.01212	0.01111	0.00572	0.01058	0.01547	0.01315	0.00696	0.00353	0.0021	0.00028
ACGGCGCATTCC	LmxM.33.1555	UBC6	0.01512	0.01384	0.01462	0.00985	0.01777	0.00514	0.00287	0.00415	0.00139	0.00166	0.00024
TGAATTACGCGG	LmxM.31.0700	UBC8	0.01124	0.01661	0.0195	0.01234	0.03439	0.01627	0.00293	0.0098	0.00436	0.00199	2e-05
GCTATATCGTGG	LmxM.02.0390	UBC9	0.01664	0.00735	0.00374	0.00154	0.00341	0.00109	0.00082	0.00065	0.00024	5e-05	1e-05
TAGCGATCGTGG	LmxM.13.1580	UEV1	0.01347	0.01093	0.00939	0.00635	0.01065	7e-05	3e-05	0.00045	0.00012	3e-05	4e-05
CAGGTACACCAA	LmxM.33.4000	UFMP	0.00869	0.01059	0.01083	0.02077	0.01298	0.01395	0.01427	0.01833	0.03519	0.01415	0.01062
		Total	1	1	1	1	1	1	1	1	1	1	1

## Sheet: Statistical tests
Change analysed	Gene name	Significant?	P value	Mean1	Mean2	Difference	SE of difference	t ratio	df	Adjusted P Value
AXA 24 hr-AXA 120 hr	AGC5	No	0.0077	0.003442	0.00245	0.0009917	0.0002985	3.322	10	0.1003
FP 3-FP 6	AGC5	No	0.083663	0.01204	0.007358	0.004682	0.002437	1.921	10	0.865949
InMAC 12 hr-inMAC 72 hr	AGC5	Yes	0.0006	0.006537	0.009662	-0.003125	0.0006315	4.948	10	0.0308
META-FP 3	AGC5	No	0.783647	0.01155	0.01204	-0.0004867	0.001725	0.2821	10	0.953191
META-inMAC 12 hr	AGC5	Yes	<0.0001	0.01155	0.006537	0.005017	0.0005144	9.753	10	0.0001
PRO 0 hr-PRO 24 hr	AGC5	Yes	0.0001	0.01953	0.01317	0.006353	0.001041	6.101	10	0.0048
PRO 168 hr-AXA 24 hr	AGC5	Yes	<0.0001	0.004965	0.003442	0.001523	0.000243	6.27	10	0.0053
PRO 168 hr-META	AGC5	Yes	<0.0001	0.004965	0.01155	-0.006588	0.0003113	21.16	10	<0.0001
PRO 24 hr-PRO 48 hr	AGC5	Yes	<0.0001	0.01317	0.00892	0.004253	0.0006243	6.813	10	0.0025
PRO 48 hr-PRO 168 hr	AGC5	Yes	<0.0001	0.00892	0.004965	0.003955	0.0001941	20.37	10	<0.0001
AXA 24 hr-AXA 120 hr	CAL25.1	No	0.0079	0.01844	0.01547	0.002968	0.0008977	3.307	10	0.1003
FP 3-FP 6	CAL25.1	No	0.013601	0.004568	0.001093	0.003475	0.001163	2.989	10	0.429623
InMAC 12 hr-inMAC 72 hr	CAL25.1	No	0.0089	0.01593	0.009853	0.006077	0.001878	3.235	10	0.3489
META-FP 3	CAL25.1	No	0.006215	0.01151	0.004568	0.006938	0.00201	3.451	10	0.09493
META-inMAC 12 hr	CAL25.1	No	0.0817	0.01151	0.01593	-0.004423	0.002285	1.935	10	0.7652
PRO 0 hr-PRO 24 hr	CAL25.1	No	0.008	0.01228	0.01363	-0.00135	0.0004091	3.3	10	0.2018
PRO 168 hr-AXA 24 hr	CAL25.1	No	0.4086	0.02062	0.01844	0.002183	0.002531	0.8625	10	>0.9999
PRO 168 hr-META	CAL25.1	No	0.0112	0.02062	0.01151	0.009113	0.002936	3.104	10	0.3689
PRO 24 hr-PRO 48 hr	CAL25.1	No	0.1906	0.01363	0.01422	-0.0005883	0.000419	1.404	10	0.9217
PRO 48 hr-PRO 168 hr	CAL25.1	No	0.0251	0.01422	0.02062	-0.0064	0.002432	2.631	10	0.6289
AXA 24 hr-AXA 120 hr	CAL33.1	Yes	0.0008	0.01428	0.008848	0.005433	0.001141	4.76	10	0.013
FP 3-FP 6	CAL33.1	No	0.112941	0.001352	0.0002783	0.001073	0.0006177	1.737	10	0.908997
InMAC 12 hr-inMAC 72 hr	CAL33.1	No	0.6781	0.003145	0.00358	-0.000435	0.001018	0.4275	10	>0.9999
META-FP 3	CAL33.1	No	0.003587	0.00479	0.001352	0.003438	0.000909	3.783	10	0.069348
META-inMAC 12 hr	CAL33.1	No	0.1461	0.00479	0.003145	0.001645	0.001044	1.576	10	0.8717
PRO 0 hr-PRO 24 hr	CAL33.1	No	0.2996	0.01345	0.01447	-0.001027	0.0009385	1.094	10	0.9316
PRO 168 hr-AXA 24 hr	CAL33.1	No	0.0935	0.02025	0.01428	0.005963	0.003217	1.854	10	0.9708
PRO 168 hr-META	CAL33.1	Yes	0.0006	0.02025	0.00479	0.01546	0.003162	4.888	10	0.0312
PRO 24 hr-PRO 48 hr	CAL33.1	No	0.0093	0.01447	0.01602	-0.001543	0.0004807	3.21	10	0.2728
PRO 48 hr-PRO 168 hr	CAL33.1	No	0.2013	0.01602	0.02025	-0.004228	0.003091	1.368	10	0.9964
AXA 24 hr-AXA 120 hr	CAL4.1	No	0.2015	0.05673	0.05333	0.003398	0.002486	1.367	10	0.6754
FP 3-FP 6	CAL4.1	No	0.062203	0.025	0.01322	0.01179	0.005616	2.099	10	0.823419
InMAC 12 hr-inMAC 72 hr	CAL4.1	Yes	0.0009	0.08167	0.04867	0.033	0.007032	4.693	10	0.0433
META-FP 3	CAL4.1	No	0.063647	0.04546	0.025	0.02046	0.009813	2.085	10	0.481918
META-inMAC 12 hr	CAL4.1	No	0.0063	0.04546	0.08167	-0.03621	0.01051	3.446	10	0.1615
PRO 0 hr-PRO 24 hr	CAL4.1	Yes	0.0008	0.01683	0.01956	-0.002732	0.0005751	4.75	10	0.0277
PRO 168 hr-AXA 24 hr	CAL4.1	Yes	0.0008	0.04523	0.05673	-0.0115	0.002411	4.77	10	0.0415
PRO 168 hr-META	CAL4.1	No	0.9788	0.04523	0.04546	-0.0002333	0.008571	0.02722	10	>0.9999
PRO 24 hr-PRO 48 hr	CAL4.1	No	0.0213	0.01956	0.01842	0.001135	0.000416	2.728	10	0.4752
PRO 48 hr-PRO 168 hr	CAL4.1	Yes	<0.0001	0.01842	0.04523	-0.02681	0.001687	15.89	10	<0.0001
AXA 24 hr-AXA 120 hr	CRK10	No	0.7176	0.01141	0.01109	0.00032	0.0008599	0.3721	10	0.9936
FP 3-FP 6	CRK10	No	0.786227	0.006097	0.005562	0.000535	0.00192	0.2786	10	0.997636
InMAC 12 hr-inMAC 72 hr	CRK10	No	0.1858	0.004935	0.006295	-0.00136	0.0009572	1.421	10	0.9961
META-FP 3	CRK10	No	0.333594	0.004662	0.006097	-0.001435	0.001412	1.016	10	0.894805
META-inMAC 12 hr	CRK10	No	0.6455	0.004662	0.004935	-0.0002733	0.0005764	0.4742	10	0.9555
PRO 0 hr-PRO 24 hr	CRK10	Yes	<0.0001	0.01838	0.01114	0.007248	0.0007514	9.647	10	0.0001
PRO 168 hr-AXA 24 hr	CRK10	No	0.2566	0.01229	0.01141	0.0008867	0.0007369	1.203	10	0.9999
PRO 168 hr-META	CRK10	Yes	<0.0001	0.01229	0.004662	0.007632	0.0005438	14.03	10	<0.0001
PRO 24 hr-PRO 48 hr	CRK10	No	0.0044	0.01114	0.009342	0.001793	0.0004894	3.665	10	0.1529
PRO 48 hr-PRO 168 hr	CRK10	Yes	0.0006	0.009342	0.01229	-0.002952	0.0006008	4.913	10	0.0307
AXA 24 hr-AXA 120 hr	DAL1	No	0.0075	0.02813	0.03187	-0.003742	0.001121	3.337	10	0.1003
FP 3-FP 6	DAL1	No	0.027052	0.01678	0.01066	0.006113	0.002362	2.588	10	0.627553
InMAC 12 hr-inMAC 72 hr	DAL1	No	0.6888	0.02042	0.02101	-0.0005917	0.001435	0.4123	10	>0.9999
META-FP 3	DAL1	No	0.039436	0.01331	0.01678	-0.003468	0.001465	2.368	10	0.357621
META-inMAC 12 hr	DAL1	Yes	0.0002	0.01331	0.02042	-0.007113	0.001217	5.844	10	0.0071
PRO 0 hr-PRO 24 hr	DAL1	Yes	<0.0001	0.01086	0.01582	-0.004963	0.0006151	8.069	10	0.0006
PRO 168 hr-AXA 24 hr	DAL1	No	0.3912	0.02386	0.02813	-0.004268	0.004763	0.8962	10	>0.9999
PRO 168 hr-META	DAL1	No	0.0505	0.02386	0.01331	0.01055	0.004748	2.223	10	0.8189
PRO 24 hr-PRO 48 hr	DAL1	No	0.0021	0.01582	0.01865	-0.002828	0.0006888	4.106	10	0.0874
PRO 48 hr-PRO 168 hr	DAL1	No	0.2968	0.01865	0.02386	-0.005212	0.004735	1.101	10	0.9988
AXA 24 hr-AXA 120 hr	DAL2	Yes	<0.0001	0.0211	0.02874	-0.007643	0.001218	6.274	10	0.0019
FP 3-FP 6	DAL2	No	0.947106	0.0694	0.06852	0.0008833	0.01299	0.06803	10	0.997636
InMAC 12 hr-inMAC 72 hr	DAL2	No	0.4552	0.0438	0.04903	-0.005233	0.006736	0.777	10	>0.9999
META-FP 3	DAL2	No	0.003753	0.03305	0.0694	-0.03635	0.009681	3.755	10	0.069348
META-inMAC 12 hr	DAL2	No	0.0617	0.03305	0.0438	-0.01074	0.005105	2.104	10	0.6819
PRO 0 hr-PRO 24 hr	DAL2	Yes	0.0003	0.01265	0.02045	-0.007807	0.001424	5.481	10	0.0104
PRO 168 hr-AXA 24 hr	DAL2	No	0.9629	0.02091	0.0211	-0.0001867	0.003915	0.04768	10	>0.9999
PRO 168 hr-META	DAL2	No	0.0187	0.02091	0.03305	-0.01214	0.004332	2.803	10	0.5122
PRO 24 hr-PRO 48 hr	DAL2	No	0.6368	0.02045	0.02092	-0.000465	0.000955	0.4869	10	0.9989
PRO 48 hr-PRO 168 hr	DAL2	No	0.9993	0.02092	0.02091	3.333e-06	0.003874	0.0008603	10	>0.9999
AXA 24 hr-AXA 120 hr	DUB10	Yes	<0.0001	0.01344	0.006163	0.007278	0.0003375	21.56	10	<0.0001
FP 3-FP 6	DUB10	No	0.055501	0.0005333	5.333e-05	0.00048	0.0002216	2.166	10	0.809085
InMAC 12 hr-inMAC 72 hr	DUB10	No	0.387	0.006637	0.007775	-0.001138	0.001258	0.9045	10	0.9999
META-FP 3	DUB10	Yes	<0.000001	0.01006	0.0005333	0.009527	0.0008112	11.74	10	1.6e-05
META-inMAC 12 hr	DUB10	No	0.006	0.01006	0.006637	0.003423	0.0009859	3.472	10	0.1601
PRO 0 hr-PRO 24 hr	DUB10	No	0.0085	0.02769	0.02256	0.005127	0.001571	3.263	10	0.2065
PRO 168 hr-AXA 24 hr	DUB10	No	0.3391	0.01128	0.01344	-0.002163	0.002155	1.004	10	>0.9999
PRO 168 hr-META	DUB10	No	0.6054	0.01128	0.01006	0.001218	0.002284	0.5334	10	>0.9999
PRO 24 hr-PRO 48 hr	DUB10	No	0.0042	0.02256	0.02006	0.002503	0.000678	3.692	10	0.1501
PRO 48 hr-PRO 168 hr	DUB10	No	0.0029	0.02006	0.01128	0.00878	0.002238	3.923	10	0.1232
AXA 24 hr-AXA 120 hr	DUB11	Yes	<0.0001	0.01128	0.003748	0.007535	0.0005063	14.88	10	<0.0001
FP 3-FP 6	DUB11	No	0.074358	0.00085	6.5e-05	0.000785	0.0003941	1.992	10	0.843459
InMAC 12 hr-inMAC 72 hr	DUB11	No	0.8445	0.0106	0.01036	0.000245	0.001217	0.2014	10	>0.9999
META-FP 3	DUB11	Yes	<0.000001	0.01533	0.00085	0.01448	0.0006497	22.29	10	<0.000001
META-inMAC 12 hr	DUB11	Yes	0.0012	0.01533	0.0106	0.004733	0.001056	4.483	10	0.0401
PRO 0 hr-PRO 24 hr	DUB11	Yes	<0.0001	0.0283	0.02102	0.007273	0.0009154	7.946	10	0.0006
PRO 168 hr-AXA 24 hr	DUB11	No	0.5261	0.01291	0.01128	0.00163	0.002481	0.6569	10	>0.9999
PRO 168 hr-META	DUB11	No	0.3572	0.01291	0.01533	-0.00242	0.002507	0.9651	10	>0.9999
PRO 24 hr-PRO 48 hr	DUB11	No	0.6579	0.02102	0.02063	0.00039	0.0008545	0.4564	10	0.9989
PRO 48 hr-PRO 168 hr	DUB11	No	0.0115	0.02063	0.01291	0.007718	0.002501	3.086	10	0.3781
AXA 24 hr-AXA 120 hr	DUB13	Yes	<0.0001	0.001377	0.0001133	0.001263	0.0001139	11.09	10	<0.0001
FP 3-FP 6	DUB13	Yes	3.7e-05	2.333e-05	0	2.333e-05	3.333e-06	7	10	0.002079
InMAC 12 hr-inMAC 72 hr	DUB13	No	0.0238	0.00021	3e-05	0.00018	6.763e-05	2.662	10	0.6096
META-FP 3	DUB13	Yes	<0.000001	0.006582	2.333e-05	0.006558	0.0001937	33.86	10	<0.000001
META-inMAC 12 hr	DUB13	Yes	<0.0001	0.006582	0.00021	0.006372	0.0002051	31.06	10	<0.0001
PRO 0 hr-PRO 24 hr	DUB13	Yes	<0.0001	0.01462	0.009	0.005622	0.0005533	10.16	10	<0.0001
PRO 168 hr-AXA 24 hr	DUB13	No	0.0035	0.006765	0.001377	0.005388	0.00142	3.795	10	0.1613
PRO 168 hr-META	DUB13	No	0.9004	0.006765	0.006582	0.0001833	0.001429	0.1283	10	>0.9999
PRO 24 hr-PRO 48 hr	DUB13	Yes	<0.0001	0.009	0.006495	0.002505	0.000347	7.219	10	0.0015
PRO 48 hr-PRO 168 hr	DUB13	No	0.8529	0.006495	0.006765	-0.00027	0.001419	0.1902	10	>0.9999
AXA 24 hr-AXA 120 hr	DUB14	No	0.1143	0.05205	0.05633	-0.00428	0.002474	1.73	10	0.5172
FP 3-FP 6	DUB14	Yes	0.00014	0.003248	0.000705	0.002543	0.000427	5.957	10	0.007806
InMAC 12 hr-inMAC 72 hr	DUB14	No	0.3288	0.02569	0.02784	-0.002157	0.002101	1.027	10	0.9997
META-FP 3	DUB14	Yes	<0.000001	0.02281	0.003248	0.01956	0.001284	15.24	10	2e-06
META-inMAC 12 hr	DUB14	No	0.0965	0.02281	0.02569	-0.002873	0.001567	1.834	10	0.8029
PRO 0 hr-PRO 24 hr	DUB14	No	0.0056	0.02535	0.03139	-0.006037	0.001718	3.514	10	0.155
PRO 168 hr-AXA 24 hr	DUB14	Yes	0.0009	0.03372	0.05205	-0.01833	0.003917	4.679	10	0.0467
PRO 168 hr-META	DUB14	No	0.0154	0.03372	0.02281	0.01091	0.003741	2.916	10	0.4626
PRO 24 hr-PRO 48 hr	DUB14	No	0.1116	0.03139	0.03439	-0.003	0.001719	1.745	10	0.8811
PRO 48 hr-PRO 168 hr	DUB14	No	0.8668	0.03439	0.03372	0.000665	0.003863	0.1721	10	>0.9999
AXA 24 hr-AXA 120 hr	DUB15	Yes	<0.0001	0.06545	0.1381	-0.07261	0.003117	23.29	10	<0.0001
FP 3-FP 6	DUB15	No	0.001009	0.179	0.2838	-0.1049	0.02289	4.581	10	0.052084
InMAC 12 hr-inMAC 72 hr	DUB15	Yes	<0.0001	0.05878	0.08976	-0.03098	0.003517	8.809	10	0.0003
META-FP 3	DUB15	Yes	<0.000001	0.05204	0.179	-0.1269	0.007973	15.92	10	1e-06
META-inMAC 12 hr	DUB15	Yes	0.0002	0.05204	0.05878	-0.006732	0.001159	5.808	10	0.0072
PRO 0 hr-PRO 24 hr	DUB15	Yes	<0.0001	0.02368	0.03372	-0.01003	0.001322	7.586	10	0.0009
PRO 168 hr-AXA 24 hr	DUB15	No	0.2484	0.05335	0.06545	-0.0121	0.009873	1.226	10	0.9999
PRO 168 hr-META	DUB15	No	0.8973	0.05335	0.05204	0.001302	0.009836	0.1323	10	>0.9999
PRO 24 hr-PRO 48 hr	DUB15	No	0.0012	0.03372	0.03941	-0.00569	0.001272	4.473	10	0.0545
PRO 48 hr-PRO 168 hr	DUB15	No	0.1869	0.03941	0.05335	-0.01394	0.009838	1.417	10	0.9954
AXA 24 hr-AXA 120 hr	DUB17	No	0.8437	0.02588	0.02618	-0.0003	0.001482	0.2024	10	0.9936
FP 3-FP 6	DUB17	No	0.102536	0.09819	0.07281	0.02538	0.01412	1.797	10	0.896877
InMAC 12 hr-inMAC 72 hr	DUB17	No	0.0095	0.02794	0.03788	-0.009933	0.003107	3.197	10	0.3565
META-FP 3	DUB17	Yes	0.000797	0.04372	0.09819	-0.05447	0.0115	4.736	10	0.018951
META-inMAC 12 hr	DUB17	Yes	0.0006	0.04372	0.02794	0.01578	0.003237	4.874	10	0.0243
PRO 0 hr-PRO 24 hr	DUB17	No	0.2089	0.02991	0.03457	-0.00466	0.003469	1.343	10	0.924
PRO 168 hr-AXA 24 hr	DUB17	No	0.8618	0.02502	0.02588	-0.0008633	0.004833	0.1786	10	>0.9999
PRO 168 hr-META	DUB17	No	0.0049	0.02502	0.04372	-0.0187	0.005204	3.594	10	0.2021
PRO 24 hr-PRO 48 hr	DUB17	No	0.8689	0.03457	0.03507	-0.0004983	0.002943	0.1693	10	0.9989
PRO 48 hr-PRO 168 hr	DUB17	No	0.0696	0.03507	0.02502	0.01005	0.004947	2.032	10	0.9254
AXA 24 hr-AXA 120 hr	DUB18	Yes	0.0001	0.0003183	0.000115	0.0002033	3.298e-05	6.165	10	0.0021
FP 3-FP 6	DUB18	No	0.779497	2.167e-05	1e-05	1.167e-05	3.984e-05	0.2929	6	0.997636
InMAC 12 hr-inMAC 72 hr	DUB18	No	0.1233	0.0006633	0.000995	-0.0003317	0.0001971	1.683	10	0.978
META-FP 3	DUB18	Yes	<0.000001	0.0008383	2.167e-05	0.0008167	5.853e-05	13.95	10	4e-06
META-inMAC 12 hr	DUB18	No	0.0468	0.0008383	0.0006633	0.000175	7.72e-05	2.267	10	0.598
PRO 0 hr-PRO 24 hr	DUB18	No	0.0486	0.0009717	0.0005783	0.0003933	0.0001752	2.245	10	0.55
PRO 168 hr-AXA 24 hr	DUB18	No	0.722	0.0003517	0.0003183	3.333e-05	9.106e-05	0.3661	10	>0.9999
PRO 168 hr-META	DUB18	Yes	0.0008	0.0003517	0.0008383	-0.0004867	0.0001034	4.708	10	0.0399
PRO 24 hr-PRO 48 hr	DUB18	No	0.0819	0.0005783	0.000455	0.0001233	6.378e-05	1.934	10	0.8475
PRO 48 hr-PRO 168 hr	DUB18	No	0.319	0.000455	0.0003517	0.0001033	9.853e-05	1.049	10	0.9988
AXA 24 hr-AXA 120 hr	DUB19	No	0.0137	0.01952	0.01785	0.001667	0.0005588	2.982	10	0.1048
FP 3-FP 6	DUB19	No	0.008618	0.007457	0.001183	0.006273	0.001926	3.257	10	0.334228
InMAC 12 hr-inMAC 72 hr	DUB19	No	0.8699	0.01746	0.01777	-0.0003133	0.001864	0.1681	10	>0.9999
META-FP 3	DUB19	No	0.008979	0.01396	0.007457	0.006498	0.00201	3.233	10	0.118627
META-inMAC 12 hr	DUB19	No	0.0254	0.01396	0.01746	-0.003502	0.001334	2.624	10	0.4324
PRO 0 hr-PRO 24 hr	DUB19	No	0.017	0.01595	0.01838	-0.002422	0.0008473	2.858	10	0.3375
PRO 168 hr-AXA 24 hr	DUB19	Yes	<0.0001	0.01306	0.01952	-0.006462	0.0004897	13.2	10	<0.0001
PRO 168 hr-META	DUB19	No	0.2942	0.01306	0.01396	-0.0008967	0.0008099	1.107	10	0.9999
PRO 24 hr-PRO 48 hr	DUB19	No	0.0144	0.01838	0.0161	0.00228	0.0007712	2.957	10	0.376
PRO 48 hr-PRO 168 hr	DUB19	Yes	0.0005	0.0161	0.01306	0.003037	0.0006073	5	10	0.0277
AXA 24 hr-AXA 120 hr	DUB20	Yes	<0.0001	0.02546	0.04367	-0.01821	0.0007948	22.91	10	<0.0001
FP 3-FP 6	DUB20	No	0.006338	0.02836	0.01125	0.01711	0.004973	3.439	10	0.267696
InMAC 12 hr-inMAC 72 hr	DUB20	No	0.3514	0.04281	0.03984	0.002965	0.003033	0.9775	10	0.9997
META-FP 3	DUB20	No	0.201852	0.02249	0.02836	-0.005865	0.004293	1.366	10	0.793661
META-inMAC 12 hr	DUB20	Yes	<0.0001	0.02249	0.04281	-0.02032	0.002178	9.327	10	0.0002
PRO 0 hr-PRO 24 hr	DUB20	No	0.0212	0.01228	0.01452	-0.002238	0.0008196	2.731	10	0.3752
PRO 168 hr-AXA 24 hr	DUB20	No	0.7783	0.02823	0.02546	0.002763	0.009553	0.2893	10	>0.9999
PRO 168 hr-META	DUB20	No	0.5645	0.02823	0.02249	0.005733	0.009622	0.5958	10	>0.9999
PRO 24 hr-PRO 48 hr	DUB20	No	0.0142	0.01452	0.01602	-0.001502	0.0005066	2.964	10	0.376
PRO 48 hr-PRO 168 hr	DUB20	No	0.23	0.01602	0.02823	-0.0122	0.009546	1.278	10	0.9976
AXA 24 hr-AXA 120 hr	DUB21	Yes	<0.0001	0.02841	0.04105	-0.01264	0.001243	10.16	10	<0.0001
FP 3-FP 6	DUB21	No	0.421688	0.05114	0.05988	-0.008745	0.01044	0.8379	10	0.997491
InMAC 12 hr-inMAC 72 hr	DUB21	No	0.0706	0.03758	0.04376	-0.006182	0.003055	2.023	10	0.9228
META-FP 3	DUB21	Yes	0.001035	0.02254	0.05114	-0.0286	0.006265	4.565	10	0.023529
META-inMAC 12 hr	DUB21	Yes	<0.0001	0.02254	0.03758	-0.01504	0.002365	6.361	10	0.0038
PRO 0 hr-PRO 24 hr	DUB21	No	0.0428	0.01595	0.0181	-0.002145	0.0009247	2.32	10	0.5449
PRO 168 hr-AXA 24 hr	DUB21	No	0.7278	0.02587	0.02841	-0.002543	0.007105	0.358	10	>0.9999
PRO 168 hr-META	DUB21	No	0.6498	0.02587	0.02254	0.003333	0.007122	0.4681	10	>0.9999
PRO 24 hr-PRO 48 hr	DUB21	No	0.0023	0.0181	0.02094	-0.002838	0.0006977	4.068	10	0.0905
PRO 48 hr-PRO 168 hr	DUB21	No	0.5029	0.02094	0.02587	-0.004935	0.007102	0.6949	10	>0.9999
AXA 24 hr-AXA 120 hr	DUB22	Yes	<0.0001	0.00417	0.001477	0.002693	0.0002357	11.43	10	<0.0001
FP 3-FP 6	DUB22	No	0.044827	8.167e-05	3.2e-05	4.967e-05	2.133e-05	2.329	9	0.747382
InMAC 12 hr-inMAC 72 hr	DUB22	No	0.0019	0.003205	0.001722	0.001483	0.0003561	4.166	10	0.0921
META-FP 3	DUB22	Yes	4e-06	0.002603	8.167e-05	0.002522	0.0002782	9.065	10	0.000155
META-inMAC 12 hr	DUB22	No	0.1173	0.002603	0.003205	-0.0006017	0.000351	1.714	10	0.8257
PRO 0 hr-PRO 24 hr	DUB22	No	0.3942	0.007972	0.007557	0.000415	0.0004661	0.8903	10	0.9316
PRO 168 hr-AXA 24 hr	DUB22	No	0.4487	0.003588	0.00417	-0.0005817	0.0007377	0.7885	10	>0.9999
PRO 168 hr-META	DUB22	No	0.2262	0.003588	0.002603	0.000985	0.0007637	1.29	10	0.999
PRO 24 hr-PRO 48 hr	DUB22	No	0.814	0.007557	0.007443	0.0001133	0.0004692	0.2415	10	0.9989
PRO 48 hr-PRO 168 hr	DUB22	Yes	0.0005	0.007443	0.003588	0.003855	0.0007695	5.01	10	0.0277
AXA 24 hr-AXA 120 hr	DUB23	Yes	0.0013	0.01242	0.01457	-0.002148	0.0004856	4.424	10	0.0204
FP 3-FP 6	DUB23	No	0.192678	0.006262	0.004625	0.001637	0.001172	1.397	10	0.967435
InMAC 12 hr-inMAC 72 hr	DUB23	No	0.5889	0.02116	0.02015	0.001012	0.001812	0.5583	10	>0.9999
META-FP 3	DUB23	No	0.003736	0.01156	0.006262	0.005298	0.00141	3.758	10	0.069348
META-inMAC 12 hr	DUB23	Yes	0.0002	0.01156	0.02116	-0.0096	0.001656	5.797	10	0.0072
PRO 0 hr-PRO 24 hr	DUB23	No	0.051	0.01115	0.0131	-0.001952	0.0008806	2.216	10	0.55
PRO 168 hr-AXA 24 hr	DUB23	No	0.0016	0.01067	0.01242	-0.001757	0.000409	4.295	10	0.08
PRO 168 hr-META	DUB23	No	0.4594	0.01067	0.01156	-0.0008933	0.001161	0.7695	10	>0.9999
PRO 24 hr-PRO 48 hr	DUB23	No	0.5724	0.0131	0.01352	-0.0004267	0.0007311	0.5836	10	0.9989
PRO 48 hr-PRO 168 hr	DUB23	No	0.0013	0.01352	0.01067	0.002857	0.0006464	4.419	10	0.0615
AXA 24 hr-AXA 120 hr	DUB3	No	0.0077	0.005987	0.007273	-0.001287	0.0003875	3.321	10	0.1003
FP 3-FP 6	DUB3	No	0.004404	0.001693	0.0005983	0.001095	0.0002993	3.658	10	0.201551
InMAC 12 hr-inMAC 72 hr	DUB3	No	0.0997	0.008882	0.01121	-0.00233	0.001284	1.814	10	0.9638
META-FP 3	DUB3	Yes	1.9e-05	0.01412	0.001693	0.01242	0.001645	7.55	10	0.000662
META-inMAC 12 hr	DUB3	No	0.0146	0.01412	0.008882	0.005233	0.001776	2.946	10	0.2979
PRO 0 hr-PRO 24 hr	DUB3	No	0.015	0.01256	0.01338	-0.0008183	0.0002792	2.931	10	0.3251
PRO 168 hr-AXA 24 hr	DUB3	No	0.0154	0.01413	0.005987	0.008142	0.002792	2.916	10	0.5028
PRO 168 hr-META	DUB3	No	0.9968	0.01413	0.01412	1.333e-05	0.003222	0.004138	10	>0.9999
PRO 24 hr-PRO 48 hr	DUB3	No	0.0016	0.01338	0.01534	-0.001958	0.0004569	4.287	10	0.0693
PRO 48 hr-PRO 168 hr	DUB3	No	0.6765	0.01534	0.01413	0.001208	0.002812	0.4297	10	>0.9999
AXA 24 hr-AXA 120 hr	DUB4	Yes	<0.0001	0.009952	0.0003617	0.00959	0.0005466	17.54	10	<0.0001
FP 3-FP 6	DUB4	Yes	0.000209	0.000145	4e-06	0.000141	2.36e-05	5.975	9	0.011285
InMAC 12 hr-inMAC 72 hr	DUB4	No	0.0089	0.00042	0.00015	0.00027	8.339e-05	3.238	10	0.3489
META-FP 3	DUB4	Yes	<0.000001	0.0153	0.000145	0.01516	0.001214	12.48	10	1e-05
META-inMAC 12 hr	DUB4	Yes	<0.0001	0.0153	0.00042	0.01488	0.001216	12.24	10	<0.0001
PRO 0 hr-PRO 24 hr	DUB4	No	0.2395	0.03483	0.03272	0.002112	0.001689	1.251	10	0.9282
PRO 168 hr-AXA 24 hr	DUB4	No	0.0062	0.03507	0.009952	0.02511	0.007266	3.456	10	0.2568
PRO 168 hr-META	DUB4	No	0.0227	0.03507	0.0153	0.01977	0.007347	2.69	10	0.5624
PRO 24 hr-PRO 48 hr	DUB4	No	0.1531	0.03272	0.0305	0.002223	0.001438	1.546	10	0.9061
PRO 48 hr-PRO 168 hr	DUB4	No	0.5446	0.0305	0.03507	-0.004568	0.007285	0.6271	10	>0.9999
AXA 24 hr-AXA 120 hr	DUB5	Yes	<0.0001	0.006445	0.00197	0.004475	0.0002657	16.84	10	<0.0001
FP 3-FP 6	DUB5	No	0.090937	0.000395	2.8e-05	0.000367	0.0001939	1.893	9	0.877238
InMAC 12 hr-inMAC 72 hr	DUB5	No	0.5004	0.003732	0.003375	0.0003567	0.0005101	0.6992	10	>0.9999
META-FP 3	DUB5	Yes	<0.000001	0.00494	0.000395	0.004545	0.0004028	11.28	10	2.3e-05
META-inMAC 12 hr	DUB5	No	0.0292	0.00494	0.003732	0.001208	0.000475	2.544	10	0.4629
PRO 0 hr-PRO 24 hr	DUB5	No	0.0065	0.01033	0.007867	0.002465	0.0007195	3.426	10	0.1719
PRO 168 hr-AXA 24 hr	DUB5	No	0.5658	0.00575	0.006445	-0.000695	0.00117	0.5938	10	>0.9999
PRO 168 hr-META	DUB5	No	0.5157	0.00575	0.00494	0.00081	0.001202	0.6739	10	>0.9999
PRO 24 hr-PRO 48 hr	DUB5	No	0.476	0.007867	0.007542	0.000325	0.0004389	0.7405	10	0.997
PRO 48 hr-PRO 168 hr	DUB5	No	0.1554	0.007542	0.00575	0.001792	0.001166	1.537	10	0.9898
AXA 24 hr-AXA 120 hr	DUB6	No	0.0268	0.02542	0.02311	0.00231	0.0008906	2.594	10	0.173
FP 3-FP 6	DUB6	No	0.064111	0.0006817	7.833e-05	0.0006033	0.00029	2.081	10	0.823419
InMAC 12 hr-inMAC 72 hr	DUB6	No	0.2921	0.005165	0.005993	-0.0008283	0.0007447	1.112	10	0.9995
META-FP 3	DUB6	Yes	1e-05	0.01407	0.0006817	0.01339	0.001651	8.109	10	0.000408
META-inMAC 12 hr	DUB6	Yes	0.0004	0.01407	0.005165	0.008907	0.001697	5.248	10	0.0145
PRO 0 hr-PRO 24 hr	DUB6	No	0.6319	0.02452	0.02527	-0.0007517	0.001521	0.4941	10	0.9736
PRO 168 hr-AXA 24 hr	DUB6	No	0.004	0.01513	0.02542	-0.01028	0.002771	3.711	10	0.1798
PRO 168 hr-META	DUB6	No	0.7417	0.01513	0.01407	0.001062	0.003133	0.3388	10	>0.9999
PRO 24 hr-PRO 48 hr	DUB6	Yes	0.0003	0.02527	0.01958	0.00569	0.00104	5.469	10	0.0139
PRO 48 hr-PRO 168 hr	DUB6	No	0.1344	0.01958	0.01513	0.004448	0.002731	1.629	10	0.9886
AXA 24 hr-AXA 120 hr	DUB7	Yes	<0.0001	0.01435	0.0006767	0.01367	0.0009607	14.23	10	<0.0001
FP 3-FP 6	DUB7	Yes	1.1e-05	9.5e-05	1.667e-06	9.333e-05	1.16e-05	8.049	10	0.000647
InMAC 12 hr-inMAC 72 hr	DUB7	Yes	0.0001	0.0106	0.002547	0.008053	0.001323	6.086	10	0.0066
META-FP 3	DUB7	Yes	<0.000001	0.01686	9.5e-05	0.01676	0.0009147	18.33	10	<0.000001
META-inMAC 12 hr	DUB7	No	0.0022	0.01686	0.0106	0.006258	0.001534	4.08	10	0.0664
PRO 0 hr-PRO 24 hr	DUB7	No	0.0359	0.01593	0.01859	-0.002657	0.001097	2.422	10	0.519
PRO 168 hr-AXA 24 hr	DUB7	No	0.8421	0.01498	0.01435	0.0006283	0.003073	0.2044	10	>0.9999
PRO 168 hr-META	DUB7	No	0.5531	0.01498	0.01686	-0.00188	0.003064	0.6137	10	>0.9999
PRO 24 hr-PRO 48 hr	DUB7	No	0.8778	0.01859	0.01881	-0.000215	0.001363	0.1578	10	0.9989
PRO 48 hr-PRO 168 hr	DUB7	No	0.2452	0.01881	0.01498	0.003827	0.0031	1.235	10	0.9979
AXA 24 hr-AXA 120 hr	DUB8	Yes	<0.0001	0.004983	0.00161	0.003373	0.0001899	17.76	10	<0.0001
FP 3-FP 6	DUB8	No	0.010875	0.0003183	6e-06	0.0003123	9.768e-05	3.197	9	0.388639
InMAC 12 hr-inMAC 72 hr	DUB8	No	0.4723	0.004292	0.004813	-0.0005217	0.0006984	0.747	10	>0.9999
META-FP 3	DUB8	Yes	<0.000001	0.005002	0.0003183	0.004683	0.0003436	13.63	10	4e-06
META-inMAC 12 hr	DUB8	No	0.1502	0.005002	0.004292	0.00071	0.0004556	1.558	10	0.8717
PRO 0 hr-PRO 24 hr	DUB8	Yes	0.0001	0.01315	0.008982	0.004172	0.0006994	5.965	10	0.0057
PRO 168 hr-AXA 24 hr	DUB8	No	0.0422	0.003403	0.004983	-0.00158	0.0006788	2.328	10	0.8058
PRO 168 hr-META	DUB8	No	0.0551	0.003403	0.005002	-0.001598	0.0007364	2.17	10	0.8371
PRO 24 hr-PRO 48 hr	DUB8	No	0.0172	0.008982	0.007323	0.001658	0.0005818	2.85	10	0.4168
PRO 48 hr-PRO 168 hr	DUB8	Yes	0.0003	0.007323	0.003403	0.00392	0.0007137	5.492	10	0.0144
AXA 24 hr-AXA 120 hr	DUB9	Yes	<0.0001	0.03861	0.01691	0.0217	0.001797	12.07	10	<0.0001
FP 3-FP 6	DUB9	No	0.01109	0.01822	0.006372	0.01185	0.003813	3.108	10	0.388639
InMAC 12 hr-inMAC 72 hr	DUB9	No	0.828	0.02975	0.03012	-0.0003683	0.001651	0.2231	10	>0.9999
META-FP 3	DUB9	No	0.129941	0.0245	0.01822	0.006275	0.003803	1.65	10	0.714283
META-inMAC 12 hr	DUB9	No	0.0028	0.0245	0.02975	-0.00525	0.001336	3.93	10	0.0812
PRO 0 hr-PRO 24 hr	DUB9	Yes	0.0004	0.04924	0.04028	0.008963	0.001744	5.141	10	0.0161
PRO 168 hr-AXA 24 hr	DUB9	No	0.0171	0.0247	0.03861	-0.01392	0.004874	2.855	10	0.5152
PRO 168 hr-META	DUB9	No	0.9672	0.0247	0.0245	0.0001967	0.004667	0.04214	10	>0.9999
PRO 24 hr-PRO 48 hr	DUB9	No	0.0016	0.04028	0.0465	-0.00622	0.001457	4.269	10	0.0697
PRO 48 hr-PRO 168 hr	DUB9	Yes	0.0009	0.0465	0.0247	0.0218	0.004651	4.688	10	0.042
AXA 24 hr-AXA 120 hr	HECT1	Yes	<0.0001	0.02379	0.03669	-0.01289	0.001805	7.142	10	0.0008
FP 3-FP 6	HECT1	No	0.14263	0.01065	0.007397	0.003252	0.002043	1.591	10	0.937334
InMAC 12 hr-inMAC 72 hr	HECT1	No	0.1425	0.03445	0.02875	0.005703	0.003583	1.592	10	0.9865
META-FP 3	HECT1	Yes	1.1e-05	0.03271	0.01065	0.02206	0.002726	8.094	10	0.000408
META-inMAC 12 hr	HECT1	No	0.6721	0.03271	0.03445	-0.00174	0.00399	0.4361	10	0.9555
PRO 0 hr-PRO 24 hr	HECT1	Yes	<0.0001	0.009613	0.01547	-0.005855	0.0008354	7.009	10	0.0017
PRO 168 hr-AXA 24 hr	HECT1	No	0.2932	0.03344	0.02379	0.009645	0.008694	1.109	10	>0.9999
PRO 168 hr-META	HECT1	No	0.9362	0.03344	0.03271	0.00073	0.008891	0.08211	10	>0.9999
PRO 24 hr-PRO 48 hr	HECT1	No	0.0582	0.01547	0.01748	-0.002012	0.0009407	2.139	10	0.7481
PRO 48 hr-PRO 168 hr	HECT1	No	0.0954	0.01748	0.03344	-0.01596	0.008668	1.841	10	0.9654
AXA 24 hr-AXA 120 hr	HECT10	No	0.874	0.03211	0.03195	0.0001633	0.001004	0.1627	10	0.9936
FP 3-FP 6	HECT10	No	0.322447	0.003273	0.002047	0.001227	0.001178	1.041	10	0.993657
InMAC 12 hr-inMAC 72 hr	HECT10	Yes	0.0007	0.009305	0.01371	-0.004405	0.0009065	4.86	10	0.0345
META-FP 3	HECT10	Yes	1.2e-05	0.01478	0.003273	0.0115	0.001438	7.999	10	0.000436
META-inMAC 12 hr	HECT10	Yes	0.0012	0.01478	0.009305	0.00547	0.00122	4.485	10	0.0401
PRO 0 hr-PRO 24 hr	HECT10	No	0.0178	0.01308	0.01613	-0.00305	0.001077	2.833	10	0.338
PRO 168 hr-AXA 24 hr	HECT10	No	0.5556	0.03538	0.03211	0.003272	0.005366	0.6097	10	>0.9999
PRO 168 hr-META	HECT10	No	0.0036	0.03538	0.01478	0.02061	0.00545	3.781	10	0.1558
PRO 24 hr-PRO 48 hr	HECT10	No	0.0506	0.01613	0.01834	-0.00221	0.0009949	2.221	10	0.7268
PRO 48 hr-PRO 168 hr	HECT10	No	0.0097	0.01834	0.03538	-0.01704	0.005348	3.186	10	0.3366
AXA 24 hr-AXA 120 hr	HECT11	Yes	<0.0001	0.01115	0.004317	0.00683	0.0005341	12.79	10	<0.0001
FP 3-FP 6	HECT11	Yes	0.000206	0.0001017	0	0.0001017	1.699e-05	5.985	9	0.011285
InMAC 12 hr-inMAC 72 hr	HECT11	No	0.026	0.00169	0.0009217	0.0007683	0.0002942	2.612	10	0.632
META-FP 3	HECT11	Yes	<0.000001	0.002675	0.0001017	0.002573	0.0001803	14.27	10	3e-06
META-inMAC 12 hr	HECT11	No	0.0064	0.002675	0.00169	0.000985	0.0002871	3.431	10	0.1615
PRO 0 hr-PRO 24 hr	HECT11	Yes	0.0003	0.01212	0.01684	-0.004713	0.0008846	5.328	10	0.0126
PRO 168 hr-AXA 24 hr	HECT11	No	0.6831	0.01211	0.01115	0.000965	0.002296	0.4203	10	>0.9999
PRO 168 hr-META	HECT11	No	0.002	0.01211	0.002675	0.009437	0.002271	4.156	10	0.09
PRO 24 hr-PRO 48 hr	HECT11	No	0.0306	0.01684	0.01883	-0.001997	0.0007934	2.517	10	0.5807
PRO 48 hr-PRO 168 hr	HECT11	No	0.015	0.01883	0.01211	0.006722	0.002293	2.931	10	0.454
AXA 24 hr-AXA 120 hr	HECT12	Yes	<0.0001	0.009985	0.007872	0.002113	0.0002428	8.704	10	0.0002
FP 3-FP 6	HECT12	No	0.404784	0.0082	0.01038	-0.002178	0.002504	0.8698	10	0.997491
InMAC 12 hr-inMAC 72 hr	HECT12	No	0.0046	0.01114	0.008345	0.002798	0.000771	3.63	10	0.2028
META-FP 3	HECT12	Yes	0.000334	0.01277	0.0082	0.004565	0.0008569	5.327	10	0.008655
META-inMAC 12 hr	HECT12	No	0.1092	0.01277	0.01114	0.001622	0.0009223	1.758	10	0.8235
PRO 0 hr-PRO 24 hr	HECT12	Yes	<0.0001	0.02287	0.01442	0.00845	0.001062	7.958	10	0.0006
PRO 168 hr-AXA 24 hr	HECT12	No	0.1347	0.01262	0.009985	0.002633	0.001618	1.627	10	0.9933
PRO 168 hr-META	HECT12	No	0.9341	0.01262	0.01277	-0.0001467	0.001729	0.08483	10	>0.9999
PRO 24 hr-PRO 48 hr	HECT12	Yes	0.0009	0.01442	0.01186	0.002555	0.000546	4.68	10	0.0408
PRO 48 hr-PRO 168 hr	HECT12	No	0.651	0.01186	0.01262	-0.000755	0.001619	0.4663	10	>0.9999
AXA 24 hr-AXA 120 hr	HECT2	Yes	<0.0001	0.001577	0.0001	0.001477	5.123e-05	28.82	10	<0.0001
FP 3-FP 6	HECT2	No	0.007247	2e-05	0	2e-05	5.345e-06	3.742	7	0.294693
InMAC 12 hr-inMAC 72 hr	HECT2	No	0.4405	0.0002583	0.0004133	-0.000155	0.000193	0.8032	10	>0.9999
META-FP 3	HECT2	Yes	1.2e-05	0.00416	2e-05	0.00414	0.0005183	7.987	10	0.000436
META-inMAC 12 hr	HECT2	Yes	<0.0001	0.00416	0.0002583	0.003902	0.0005276	7.395	10	0.0011
PRO 0 hr-PRO 24 hr	HECT2	Yes	<0.0001	0.01336	0.009193	0.004167	0.0006641	6.274	10	0.004
PRO 168 hr-AXA 24 hr	HECT2	No	0.0072	0.005332	0.001577	0.003755	0.001117	3.362	10	0.2885
PRO 168 hr-META	HECT2	No	0.3634	0.005332	0.00416	0.001172	0.00123	0.9523	10	>0.9999
PRO 24 hr-PRO 48 hr	HECT2	Yes	<0.0001	0.009193	0.006398	0.002795	0.0002585	10.81	10	<0.0001
PRO 48 hr-PRO 168 hr	HECT2	No	0.3632	0.006398	0.005332	0.001067	0.00112	0.9526	10	0.9989
AXA 24 hr-AXA 120 hr	HECT3	No	0.7766	0.01887	0.01863	0.0002383	0.0008175	0.2915	10	0.9936
FP 3-FP 6	HECT3	No	0.193658	0.09007	0.1406	-0.05049	0.03623	1.394	10	0.967435
InMAC 12 hr-inMAC 72 hr	HECT3	No	0.7612	0.03795	0.03942	-0.001473	0.004717	0.3124	10	>0.9999
META-FP 3	HECT3	No	0.034996	0.04114	0.09007	-0.04892	0.02007	2.438	10	0.347845
META-inMAC 12 hr	HECT3	No	0.4174	0.04114	0.03795	0.003197	0.003779	0.8458	10	0.952
PRO 0 hr-PRO 24 hr	HECT3	No	0.1203	0.01245	0.0145	-0.002048	0.001206	1.698	10	0.811
PRO 168 hr-AXA 24 hr	HECT3	No	0.082	0.01556	0.01887	-0.003305	0.00171	1.933	10	0.9579
PRO 168 hr-META	HECT3	Yes	<0.0001	0.01556	0.04114	-0.02558	0.00266	9.618	10	0.0001
PRO 24 hr-PRO 48 hr	HECT3	No	0.0868	0.0145	0.01668	-0.002187	0.001152	1.899	10	0.8475
PRO 48 hr-PRO 168 hr	HECT3	No	0.5603	0.01668	0.01556	0.001123	0.001865	0.6024	10	>0.9999
AXA 24 hr-AXA 120 hr	HECT4	Yes	<0.0001	0.03288	0.01134	0.02155	0.001175	18.34	10	<0.0001
FP 3-FP 6	HECT4	No	0.017752	0.004698	3.667e-05	0.004662	0.001645	2.833	10	0.493704
InMAC 12 hr-inMAC 72 hr	HECT4	No	0.0879	0.01967	0.02374	-0.004063	0.002149	1.891	10	0.952
META-FP 3	HECT4	Yes	<0.000001	0.04522	0.004698	0.04052	0.003387	11.96	10	1.4e-05
META-inMAC 12 hr	HECT4	Yes	<0.0001	0.04522	0.01967	0.02555	0.003252	7.855	10	0.0007
PRO 0 hr-PRO 24 hr	HECT4	No	0.0156	0.04547	0.04141	0.004062	0.001397	2.908	10	0.3253
PRO 168 hr-AXA 24 hr	HECT4	No	0.6896	0.03051	0.03288	-0.00237	0.005763	0.4112	10	>0.9999
PRO 168 hr-META	HECT4	No	0.0455	0.03051	0.04522	-0.01471	0.006441	2.283	10	0.7948
PRO 24 hr-PRO 48 hr	HECT4	No	0.0257	0.04141	0.03978	0.001623	0.0006201	2.618	10	0.5299
PRO 48 hr-PRO 168 hr	HECT4	No	0.1368	0.03978	0.03051	0.009273	0.005733	1.618	10	0.9886
AXA 24 hr-AXA 120 hr	HECT5	Yes	<0.0001	0.02056	0.01414	0.00642	0.0006999	9.173	10	0.0001
FP 3-FP 6	HECT5	No	0.03916	0.00415	0.001777	0.002373	0.001001	2.372	10	0.721492
InMAC 12 hr-inMAC 72 hr	HECT5	No	0.0157	0.01096	0.008615	0.002348	0.0008083	2.905	10	0.4934
META-FP 3	HECT5	Yes	7.2e-05	0.01199	0.00415	0.007835	0.001212	6.466	10	0.002229
META-inMAC 12 hr	HECT5	No	0.3133	0.01199	0.01096	0.001022	0.0009622	1.062	10	0.9506
PRO 0 hr-PRO 24 hr	HECT5	No	0.2316	0.02253	0.02413	-0.001598	0.001255	1.274	10	0.9282
PRO 168 hr-AXA 24 hr	HECT5	No	0.9076	0.02084	0.02056	0.00028	0.002353	0.119	10	>0.9999
PRO 168 hr-META	HECT5	No	0.005	0.02084	0.01199	0.008857	0.002476	3.577	10	0.2032
PRO 24 hr-PRO 48 hr	HECT5	No	0.2992	0.02413	0.02525	-0.001113	0.001017	1.095	10	0.9714
PRO 48 hr-PRO 168 hr	HECT5	No	0.0966	0.02525	0.02084	0.004403	0.002402	1.833	10	0.9654
AXA 24 hr-AXA 120 hr	HECT6	Yes	<0.0001	0.03753	0.01205	0.02548	0.001487	17.13	10	<0.0001
FP 3-FP 6	HECT6	No	0.012211	0.002623	0.0001517	0.002472	0.0008099	3.052	10	0.403108
InMAC 12 hr-inMAC 72 hr	HECT6	No	0.0214	0.009235	0.00438	0.004855	0.001782	2.725	10	0.5876
META-FP 3	HECT6	Yes	0.000552	0.01297	0.002623	0.01034	0.002076	4.982	10	0.013706
META-inMAC 12 hr	HECT6	No	0.1789	0.01297	0.009235	0.00373	0.002581	1.445	10	0.8857
PRO 0 hr-PRO 24 hr	HECT6	No	0.0031	0.02598	0.02293	0.00305	0.0007871	3.875	10	0.0913
PRO 168 hr-AXA 24 hr	HECT6	No	0.9792	0.03773	0.03753	0.0001983	0.007421	0.02673	10	>0.9999
PRO 168 hr-META	HECT6	No	0.0082	0.03773	0.01297	0.02477	0.007533	3.287	10	0.3035
PRO 24 hr-PRO 48 hr	HECT6	Yes	0.0005	0.02293	0.0262	-0.003273	0.00064	5.114	10	0.0225
PRO 48 hr-PRO 168 hr	HECT6	No	0.1451	0.0262	0.03773	-0.01153	0.007294	1.58	10	0.9894
AXA 24 hr-AXA 120 hr	HECT7	Yes	<0.0001	0.01224	0.004427	0.007817	0.0003307	23.64	10	<0.0001
FP 3-FP 6	HECT7	No	0.016976	0.0004617	8.333e-05	0.0003783	0.0001323	2.859	10	0.487139
InMAC 12 hr-inMAC 72 hr	HECT7	No	0.2141	0.005147	0.004527	0.00062	0.0004673	1.327	10	0.9976
META-FP 3	HECT7	Yes	3e-05	0.01328	0.0004617	0.01282	0.001785	7.181	10	0.000987
META-inMAC 12 hr	HECT7	Yes	0.0012	0.01328	0.005147	0.008132	0.001824	4.458	10	0.0401
PRO 0 hr-PRO 24 hr	HECT7	No	0.1332	0.0137	0.01515	-0.001443	0.0008829	1.635	10	0.82
PRO 168 hr-AXA 24 hr	HECT7	No	0.9643	0.01235	0.01224	0.0001083	0.002361	0.04588	10	>0.9999
PRO 168 hr-META	HECT7	No	0.7596	0.01235	0.01328	-0.0009267	0.002946	0.3145	10	>0.9999
PRO 24 hr-PRO 48 hr	HECT7	No	0.9083	0.01515	0.01502	0.000125	0.001059	0.1181	10	0.9989
PRO 48 hr-PRO 168 hr	HECT7	No	0.2983	0.01502	0.01235	0.00267	0.002433	1.097	10	0.9988
AXA 24 hr-AXA 120 hr	HECT8	Yes	<0.0001	0.007715	0.01219	-0.004475	0.0003825	11.7	10	<0.0001
FP 3-FP 6	HECT8	No	0.392847	0.02048	0.0259	-0.005418	0.006068	0.893	10	0.997491
InMAC 12 hr-inMAC 72 hr	HECT8	Yes	0.0002	0.01251	0.01868	-0.006167	0.001111	5.55	10	0.0133
META-FP 3	HECT8	No	0.312932	0.0153	0.02048	-0.005175	0.00487	1.063	10	0.894805
META-inMAC 12 hr	HECT8	No	0.0324	0.0153	0.01251	0.002795	0.001126	2.482	10	0.4827
PRO 0 hr-PRO 24 hr	HECT8	No	0.6643	0.01176	0.01061	0.001145	0.00256	0.4472	10	0.9736
PRO 168 hr-AXA 24 hr	HECT8	No	0.2294	0.005712	0.007715	-0.002003	0.001565	1.28	10	0.9998
PRO 168 hr-META	HECT8	Yes	0.0001	0.005712	0.0153	-0.009592	0.00162	5.92	10	0.0078
PRO 24 hr-PRO 48 hr	HECT8	No	0.0077	0.01061	0.009277	0.001333	0.0004014	3.322	10	0.2436
PRO 48 hr-PRO 168 hr	HECT8	No	0.0446	0.009277	0.005712	0.003565	0.001553	2.295	10	0.8153
AXA 24 hr-AXA 120 hr	HECT9	Yes	<0.0001	0.03469	0.05254	-0.01784	0.001269	14.06	10	<0.0001
FP 3-FP 6	HECT9	No	0.003408	0.01454	0.004097	0.01045	0.002739	3.814	10	0.162658
InMAC 12 hr-inMAC 72 hr	HECT9	No	0.0171	0.06117	0.04587	0.0153	0.005361	2.854	10	0.5158
META-FP 3	HECT9	No	0.002522	0.03291	0.01454	0.01836	0.004591	3.999	10	0.051638
META-inMAC 12 hr	HECT9	Yes	0.0007	0.03291	0.06117	-0.02826	0.005869	4.815	10	0.0258
PRO 0 hr-PRO 24 hr	HECT9	No	0.0029	0.01209	0.01516	-0.003075	0.0007873	3.906	10	0.0897
PRO 168 hr-AXA 24 hr	HECT9	No	0.0167	0.02866	0.03469	-0.006035	0.002103	2.87	10	0.5145
PRO 168 hr-META	HECT9	No	0.3377	0.02866	0.03291	-0.004248	0.004219	1.007	10	>0.9999
PRO 24 hr-PRO 48 hr	HECT9	No	0.0363	0.01516	0.01683	-0.001672	0.000692	2.416	10	0.6319
PRO 48 hr-PRO 168 hr	HECT9	Yes	<0.0001	0.01683	0.02866	-0.01183	0.001717	6.886	10	0.0024
AXA 24 hr-AXA 120 hr	MPK3	Yes	0.0006	0.009382	0.017	-0.00762	0.001549	4.92	10	0.0108
FP 3-FP 6	MPK3	No	0.797037	0.08415	0.09182	-0.007663	0.02901	0.2641	10	0.997636
InMAC 12 hr-inMAC 72 hr	MPK3	No	0.238	0.06846	0.08055	-0.01209	0.009632	1.255	10	0.9981
META-FP 3	MPK3	No	0.008045	0.02017	0.08415	-0.06399	0.0194	3.298	10	0.114107
META-inMAC 12 hr	MPK3	Yes	<0.0001	0.02017	0.06846	-0.04829	0.005905	8.179	10	0.0005
PRO 0 hr-PRO 24 hr	MPK3	Yes	<0.0001	0.03835	0.02044	0.01791	0.001624	11.02	10	<0.0001
PRO 168 hr-AXA 24 hr	MPK3	No	0.8394	0.009708	0.009382	0.0003267	0.001571	0.208	10	>0.9999
PRO 168 hr-META	MPK3	Yes	0.0003	0.009708	0.02017	-0.01046	0.001961	5.332	10	0.0171
PRO 24 hr-PRO 48 hr	MPK3	Yes	<0.0001	0.02044	0.01515	0.005295	0.0006171	8.58	10	0.0004
PRO 48 hr-PRO 168 hr	MPK3	No	0.0055	0.01515	0.009708	0.00544	0.001544	3.524	10	0.2197
AXA 24 hr-AXA 120 hr	MPK9	No	0.0041	0.01067	0.01236	-0.001683	0.0004543	3.705	10	0.0594
FP 3-FP 6	MPK9	No	0.403694	0.01539	0.01767	-0.002278	0.002613	0.8719	10	0.997491
InMAC 12 hr-inMAC 72 hr	MPK9	No	0.7228	0.009475	0.009848	-0.0003733	0.001023	0.3649	10	>0.9999
META-FP 3	MPK9	No	0.926423	0.01557	0.01539	0.0001733	0.00183	0.0947	10	0.953191
META-inMAC 12 hr	MPK9	Yes	<0.0001	0.01557	0.009475	0.006092	0.000891	6.837	10	0.0021
PRO 0 hr-PRO 24 hr	MPK9	Yes	<0.0001	0.02873	0.01923	0.0095	0.001517	6.263	10	0.004
PRO 168 hr-AXA 24 hr	MPK9	No	0.1333	0.01396	0.01067	0.003287	0.002012	1.634	10	0.9933
PRO 168 hr-META	MPK9	No	0.4497	0.01396	0.01557	-0.001608	0.002044	0.7867	10	>0.9999
PRO 24 hr-PRO 48 hr	MPK9	No	0.0512	0.01923	0.01638	0.002855	0.001289	2.215	10	0.7268
PRO 48 hr-PRO 168 hr	MPK9	No	0.2604	0.01638	0.01396	0.002418	0.002027	1.193	10	0.9979
AXA 24 hr-AXA 120 hr	PPPDE1	Yes	<0.0001	0.02842	0.04395	-0.01553	0.001468	10.57	10	<0.0001
FP 3-FP 6	PPPDE1	No	0.196738	0.05695	0.04456	0.01239	0.008959	1.383	10	0.967435
InMAC 12 hr-inMAC 72 hr	PPPDE1	No	0.0785	0.02385	0.02991	-0.006057	0.003091	1.959	10	0.938
META-FP 3	PPPDE1	Yes	0.001281	0.02091	0.05695	-0.03605	0.008144	4.426	10	0.027816
META-inMAC 12 hr	PPPDE1	No	0.1935	0.02091	0.02385	-0.002947	0.002114	1.394	10	0.8857
PRO 0 hr-PRO 24 hr	PPPDE1	Yes	<0.0001	0.01403	0.02007	-0.006038	0.0009155	6.595	10	0.0027
PRO 168 hr-AXA 24 hr	PPPDE1	No	0.8511	0.02699	0.02842	-0.00143	0.007426	0.1926	10	>0.9999
PRO 168 hr-META	PPPDE1	No	0.4322	0.02699	0.02091	0.006088	0.007439	0.8184	10	>0.9999
PRO 24 hr-PRO 48 hr	PPPDE1	No	0.045	0.02007	0.02161	-0.001537	0.000671	2.29	10	0.698
PRO 48 hr-PRO 168 hr	PPPDE1	No	0.4846	0.02161	0.02699	-0.005388	0.007425	0.7257	10	>0.9999
AXA 24 hr-AXA 120 hr	PPPDE3	Yes	<0.0001	0.01218	0.004383	0.007792	0.0003849	20.24	10	<0.0001
FP 3-FP 6	PPPDE3	No	0.126076	0.00448	0.001675	0.002805	0.001681	1.669	10	0.922731
InMAC 12 hr-inMAC 72 hr	PPPDE3	No	0.5697	0.01633	0.01539	0.0009383	0.001596	0.5878	10	>0.9999
META-FP 3	PPPDE3	Yes	0.000231	0.01505	0.00448	0.01057	0.001891	5.589	10	0.006682
META-inMAC 12 hr	PPPDE3	No	0.4388	0.01505	0.01633	-0.001278	0.001585	0.8063	10	0.952
PRO 0 hr-PRO 24 hr	PPPDE3	Yes	<0.0001	0.01044	0.01934	-0.008907	0.000658	13.54	10	<0.0001
PRO 168 hr-AXA 24 hr	PPPDE3	No	0.5136	0.01073	0.01218	-0.00145	0.002141	0.6773	10	>0.9999
PRO 168 hr-META	PPPDE3	No	0.0951	0.01073	0.01505	-0.004325	0.002347	1.843	10	0.9501
PRO 24 hr-PRO 48 hr	PPPDE3	Yes	0.0001	0.01934	0.0163	0.003048	0.0004994	6.103	10	0.006
PRO 48 hr-PRO 168 hr	PPPDE3	No	0.0263	0.0163	0.01073	0.00557	0.002138	2.605	10	0.6361
AXA 24 hr-AXA 120 hr	PPPDE4	No	0.008	0.02174	0.02509	-0.003347	0.001013	3.303	10	0.1003
FP 3-FP 6	PPPDE4	No	0.037566	0.01313	0.008193	0.004933	0.002059	2.396	10	0.71735
InMAC 12 hr-inMAC 72 hr	PPPDE4	No	0.113	0.01748	0.02006	-0.002575	0.001482	1.737	10	0.9726
META-FP 3	PPPDE4	No	0.005777	0.01891	0.01313	0.005778	0.001653	3.495	10	0.093804
META-inMAC 12 hr	PPPDE4	No	0.3519	0.01891	0.01748	0.001422	0.001456	0.9764	10	0.952
PRO 0 hr-PRO 24 hr	PPPDE4	Yes	<0.0001	0.01094	0.01828	-0.007337	0.0009215	7.961	10	0.0006
PRO 168 hr-AXA 24 hr	PPPDE4	No	0.8279	0.02216	0.02174	0.000415	0.001859	0.2232	10	>0.9999
PRO 168 hr-META	PPPDE4	No	0.099	0.02216	0.01891	0.003252	0.001788	1.818	10	0.9514
PRO 24 hr-PRO 48 hr	PPPDE4	Yes	0.0007	0.01828	0.02236	-0.004085	0.0008489	4.812	10	0.0342
PRO 48 hr-PRO 168 hr	PPPDE4	No	0.9071	0.02236	0.02216	0.000205	0.001713	0.1197	10	>0.9999
AXA 24 hr-AXA 120 hr	RBR1	Yes	<0.0001	0.006717	0.001865	0.004852	0.0003668	13.23	10	<0.0001
FP 3-FP 6	RBR1	No	0.039597	0.01258	0.00428	0.008302	0.00351	2.365	10	0.721492
InMAC 12 hr-inMAC 72 hr	RBR1	Yes	0.001	0.01412	0.008805	0.005318	0.001154	4.609	10	0.0481
META-FP 3	RBR1	Yes	0.000133	0.03744	0.01258	0.02486	0.004148	5.993	10	0.003993
META-inMAC 12 hr	RBR1	Yes	<0.0001	0.03744	0.01412	0.02332	0.002619	8.905	10	0.0002
PRO 0 hr-PRO 24 hr	RBR1	No	0.6377	0.01607	0.01678	-0.0007117	0.001466	0.4856	10	0.9736
PRO 168 hr-AXA 24 hr	RBR1	No	0.0173	0.01592	0.006717	0.009203	0.003231	2.849	10	0.5152
PRO 168 hr-META	RBR1	Yes	0.0003	0.01592	0.03744	-0.02152	0.004052	5.311	10	0.0173
PRO 24 hr-PRO 48 hr	RBR1	No	0.1779	0.01678	0.01828	-0.001498	0.001034	1.449	10	0.9217
PRO 48 hr-PRO 168 hr	RBR1	No	0.4882	0.01828	0.01592	0.002355	0.003272	0.7197	10	>0.9999
AXA 24 hr-AXA 120 hr	SEP	Yes	<0.0001	0.0201	0.0265	-0.0064	0.0009933	6.443	10	0.0017
FP 3-FP 6	SEP	No	0.596968	0.02881	0.02583	0.002973	0.005445	0.5461	10	0.997491
InMAC 12 hr-inMAC 72 hr	SEP	No	0.0147	0.01915	0.02452	-0.005367	0.001822	2.945	10	0.4856
META-FP 3	SEP	No	0.010365	0.01297	0.02881	-0.01584	0.005032	3.148	10	0.126673
META-inMAC 12 hr	SEP	Yes	0.0008	0.01297	0.01915	-0.006187	0.001297	4.77	10	0.0269
PRO 0 hr-PRO 24 hr	SEP	Yes	0.0008	0.01123	0.01395	-0.002723	0.0005742	4.743	10	0.0277
PRO 168 hr-AXA 24 hr	SEP	No	0.4882	0.01647	0.0201	-0.003628	0.005041	0.7198	10	>0.9999
PRO 168 hr-META	SEP	No	0.5029	0.01647	0.01297	0.003503	0.00504	0.695	10	>0.9999
PRO 24 hr-PRO 48 hr	SEP	No	0.0034	0.01395	0.01586	-0.001908	0.0004999	3.818	10	0.1299
PRO 48 hr-PRO 168 hr	SEP	No	0.9059	0.01586	0.01647	-0.0006117	0.005043	0.1213	10	>0.9999
AXA 24 hr-AXA 120 hr	UBA1b	Yes	<0.0001	0.01246	0.004223	0.008232	0.0005944	13.85	10	<0.0001
FP 3-FP 6	UBA1b	No	0.011082	9e-05	0	9e-05	2.739e-05	3.286	8	0.388639
InMAC 12 hr-inMAC 72 hr	UBA1b	No	0.4202	0.003018	0.003418	-0.0004	0.0004758	0.8406	10	>0.9999
META-FP 3	UBA1b	Yes	<0.000001	0.006377	9e-05	0.006287	0.0005333	11.79	10	1.6e-05
META-inMAC 12 hr	UBA1b	Yes	0.0002	0.006377	0.003018	0.003358	0.0005761	5.83	10	0.0071
PRO 0 hr-PRO 24 hr	UBA1b	No	0.0023	0.01023	0.01389	-0.003657	0.0009034	4.048	10	0.0742
PRO 168 hr-AXA 24 hr	UBA1b	No	0.5401	0.01417	0.01246	0.001715	0.002704	0.6343	10	>0.9999
PRO 168 hr-META	UBA1b	No	0.0162	0.01417	0.006377	0.007793	0.0027	2.886	10	0.4715
PRO 24 hr-PRO 48 hr	UBA1b	No	0.1057	0.01389	0.01588	-0.001992	0.00112	1.779	10	0.8802
PRO 48 hr-PRO 168 hr	UBA1b	No	0.5515	0.01588	0.01417	0.00171	0.002775	0.6163	10	>0.9999
AXA 24 hr-AXA 120 hr	UBA3	Yes	0.0003	0.01361	0.0168	-0.003187	0.0006008	5.304	10	0.0065
FP 3-FP 6	UBA3	No	0.058664	0.005345	0.003222	0.002123	0.0009952	2.134	10	0.815985
InMAC 12 hr-inMAC 72 hr	UBA3	No	0.3211	0.01204	0.0134	-0.001362	0.001304	1.044	10	0.9997
META-FP 3	UBA3	Yes	3.6e-05	0.009967	0.005345	0.004622	0.0006578	7.026	10	0.001151
META-inMAC 12 hr	UBA3	No	0.0208	0.009967	0.01204	-0.002075	0.0007568	2.742	10	0.3829
PRO 0 hr-PRO 24 hr	UBA3	No	0.0399	0.01207	0.01384	-0.001772	0.0007506	2.36	10	0.5389
PRO 168 hr-AXA 24 hr	UBA3	No	0.0273	0.01075	0.01361	-0.002858	0.001107	2.582	10	0.6608
PRO 168 hr-META	UBA3	No	0.4874	0.01075	0.009967	0.0007867	0.001091	0.721	10	>0.9999
PRO 24 hr-PRO 48 hr	UBA3	No	0.0048	0.01384	0.01546	-0.00162	0.0004497	3.602	10	0.164
PRO 48 hr-PRO 168 hr	UBA3	No	0.0017	0.01546	0.01075	0.00471	0.001111	4.239	10	0.0793
AXA 24 hr-AXA 120 hr	UBC1/CDC34	Yes	<0.0001	0.003583	0.0002733	0.00331	0.000153	21.64	10	<0.0001
FP 3-FP 6	UBC1/CDC34	Yes	1.2e-05	4.5e-05	8.333e-06	3.667e-05	4.595e-06	7.98	10	0.000686
InMAC 12 hr-inMAC 72 hr	UBC1/CDC34	No	0.0985	0.001753	0.001285	0.0004683	0.0002571	1.821	10	0.9638
META-FP 3	UBC1/CDC34	Yes	0.000232	0.007128	4.5e-05	0.007083	0.001268	5.586	10	0.006682
META-inMAC 12 hr	UBC1/CDC34	No	0.0018	0.007128	0.001753	0.005375	0.001278	4.205	10	0.0565
PRO 0 hr-PRO 24 hr	UBC1/CDC34	No	0.0459	0.02525	0.02068	0.004563	0.002003	2.279	10	0.55
PRO 168 hr-AXA 24 hr	UBC1/CDC34	No	0.024	0.008052	0.003583	0.004468	0.001681	2.659	10	0.6208
PRO 168 hr-META	UBC1/CDC34	No	0.6695	0.008052	0.007128	0.0009233	0.0021	0.4397	10	>0.9999
PRO 24 hr-PRO 48 hr	UBC1/CDC34	Yes	<0.0001	0.02068	0.01361	0.007073	0.0008651	8.176	10	0.0005
PRO 48 hr-PRO 168 hr	UBC1/CDC34	No	0.0094	0.01361	0.008052	0.005558	0.001733	3.207	10	0.3332
AXA 24 hr-AXA 120 hr	UBC10	No	0.0122	0.02607	0.02129	0.004778	0.001566	3.052	10	0.1047
FP 3-FP 6	UBC10	No	0.490801	0.057	0.04793	0.009068	0.01268	0.7153	10	0.997491
InMAC 12 hr-inMAC 72 hr	UBC10	No	0.4639	0.04025	0.04321	-0.002955	0.00388	0.7615	10	>0.9999
META-FP 3	UBC10	No	0.152379	0.04013	0.057	-0.01687	0.01089	1.549	10	0.73355
META-inMAC 12 hr	UBC10	No	0.9654	0.04013	0.04025	-0.0001183	0.002659	0.0445	10	0.9654
PRO 0 hr-PRO 24 hr	UBC10	No	0.5969	0.02246	0.02336	-0.000905	0.001657	0.5462	10	0.9736
PRO 168 hr-AXA 24 hr	UBC10	No	0.5745	0.02686	0.02607	0.0007933	0.001367	0.5803	10	>0.9999
PRO 168 hr-META	UBC10	Yes	0.0001	0.02686	0.04013	-0.01327	0.002207	6.014	10	0.007
PRO 24 hr-PRO 48 hr	UBC10	No	0.1292	0.02336	0.0212	0.002162	0.001307	1.654	10	0.8907
PRO 48 hr-PRO 168 hr	UBC10	No	0.0018	0.0212	0.02686	-0.005658	0.00134	4.223	10	0.0797
AXA 24 hr-AXA 120 hr	UBC11	Yes	<0.0001	0.02484	0.02021	0.004627	0.0006599	7.011	10	0.001
FP 3-FP 6	UBC11	No	0.004935	0.01034	0.003022	0.00732	0.002039	3.589	10	0.219136
InMAC 12 hr-inMAC 72 hr	UBC11	No	0.0153	0.0131	0.01011	0.00299	0.001024	2.92	10	0.4929
META-FP 3	UBC11	No	0.606888	0.01142	0.01034	0.001078	0.00203	0.5312	10	0.939249
META-inMAC 12 hr	UBC11	No	0.014	0.01142	0.0131	-0.001677	0.000564	2.973	10	0.2967
PRO 0 hr-PRO 24 hr	UBC11	Yes	<0.0001	0.01191	0.01661	-0.0047	0.0003716	12.65	10	<0.0001
PRO 168 hr-AXA 24 hr	UBC11	No	0.0028	0.01693	0.02484	-0.007908	0.002013	3.928	10	0.1345
PRO 168 hr-META	UBC11	No	0.0188	0.01693	0.01142	0.00551	0.001968	2.8	10	0.5122
PRO 24 hr-PRO 48 hr	UBC11	No	0.1951	0.01661	0.01741	-0.0007983	0.000575	1.389	10	0.9217
PRO 48 hr-PRO 168 hr	UBC11	No	0.8167	0.01741	0.01693	0.000475	0.001995	0.238	10	>0.9999
AXA 24 hr-AXA 120 hr	UBC14	Yes	<0.0001	0.007342	0.001922	0.00542	0.0002099	25.82	10	<0.0001
FP 3-FP 6	UBC14	No	0.178244	0.0002067	2.25e-05	0.0001842	0.0001248	1.476	8	0.964467
InMAC 12 hr-inMAC 72 hr	UBC14	No	0.5571	0.004133	0.003802	0.0003317	0.000546	0.6074	10	>0.9999
META-FP 3	UBC14	Yes	<0.000001	0.004767	0.0002067	0.00456	0.0004072	11.2	10	2.4e-05
META-inMAC 12 hr	UBC14	No	0.1912	0.004767	0.004133	0.0006333	0.0004517	1.402	10	0.8857
PRO 0 hr-PRO 24 hr	UBC14	No	0.3312	0.0107	0.01004	0.0006617	0.0006478	1.021	10	0.9316
PRO 168 hr-AXA 24 hr	UBC14	No	0.7252	0.007893	0.007342	0.0005517	0.001526	0.3615	10	>0.9999
PRO 168 hr-META	UBC14	No	0.074	0.007893	0.004767	0.003127	0.001567	1.995	10	0.9076
PRO 24 hr-PRO 48 hr	UBC14	No	0.1459	0.01004	0.01081	-0.0007717	0.0004894	1.577	10	0.9061
PRO 48 hr-PRO 168 hr	UBC14	No	0.0916	0.01081	0.007893	0.00292	0.001565	1.866	10	0.9654
AXA 24 hr-AXA 120 hr	UBC2	Yes	<0.0001	0.0003383	5.833e-05	0.00028	4.373e-05	6.403	10	0.0017
FP 3-FP 6	UBC2	Yes	0.000537	2.5e-05	0	2.5e-05	5e-06	5	10	0.027562
InMAC 12 hr-inMAC 72 hr	UBC2	No	0.0464	3.833e-05	2.5e-05	1.333e-05	5.869e-06	2.272	10	0.8278
META-FP 3	UBC2	Yes	0.000264	0.006357	2.5e-05	0.006332	0.001153	5.494	10	0.007105
META-inMAC 12 hr	UBC2	Yes	0.0003	0.006357	3.833e-05	0.006318	0.001153	5.482	10	0.0107
PRO 0 hr-PRO 24 hr	UBC2	Yes	<0.0001	0.01061	0.006893	0.003713	0.0003574	10.39	10	<0.0001
PRO 168 hr-AXA 24 hr	UBC2	No	0.0019	0.004775	0.0003383	0.004437	0.001064	4.169	10	0.0952
PRO 168 hr-META	UBC2	No	0.3369	0.004775	0.006357	-0.001582	0.001568	1.009	10	>0.9999
PRO 24 hr-PRO 48 hr	UBC2	No	0.008	0.006893	0.00596	0.0009333	0.0002824	3.305	10	0.2438
PRO 48 hr-PRO 168 hr	UBC2	No	0.3002	0.00596	0.004775	0.001185	0.001085	1.092	10	0.9988
AXA 24 hr-AXA 120 hr	UBC4/PEX4	Yes	<0.0001	0.006913	0.003533	0.00338	0.000257	13.15	10	<0.0001
FP 3-FP 6	UBC4/PEX4	No	0.015756	0.002143	0.0002983	0.001845	0.0006356	2.903	10	0.470203
InMAC 12 hr-inMAC 72 hr	UBC4/PEX4	No	0.2301	0.01498	0.01315	0.001835	0.001436	1.278	10	0.9981
META-FP 3	UBC4/PEX4	Yes	<0.000001	0.01058	0.002143	0.00844	0.0007079	11.92	10	1.5e-05
META-inMAC 12 hr	UBC4/PEX4	No	0.0116	0.01058	0.01498	-0.004397	0.001426	3.083	10	0.2612
PRO 0 hr-PRO 24 hr	UBC4/PEX4	Yes	0.0014	0.00901	0.01217	-0.003162	0.000727	4.349	10	0.048
PRO 168 hr-AXA 24 hr	UBC4/PEX4	No	0.7388	0.006482	0.006913	-0.0004317	0.001259	0.3429	10	>0.9999
PRO 168 hr-META	UBC4/PEX4	No	0.0096	0.006482	0.01058	-0.004102	0.001284	3.194	10	0.3327
PRO 24 hr-PRO 48 hr	UBC4/PEX4	No	0.0829	0.01217	0.01095	0.001227	0.0006367	1.927	10	0.8475
PRO 48 hr-PRO 168 hr	UBC4/PEX4	No	0.0063	0.01095	0.006482	0.004463	0.001298	3.439	10	0.2443
AXA 24 hr-AXA 120 hr	UBC6	Yes	<0.0001	0.004145	0.00139	0.002755	0.0002651	10.39	10	<0.0001
FP 3-FP 6	UBC6	No	0.02634	0.001707	0.000275	0.001432	0.0005499	2.603	10	0.627553
InMAC 12 hr-inMAC 72 hr	UBC6	No	0.022	0.00495	0.002898	0.002052	0.0007575	2.708	10	0.5891
META-FP 3	UBC6	Yes	2e-06	0.01761	0.001707	0.0159	0.001646	9.658	10	9e-05
META-inMAC 12 hr	UBC6	Yes	<0.0001	0.01761	0.00495	0.01266	0.001673	7.566	10	0.001
PRO 0 hr-PRO 24 hr	UBC6	No	0.2848	0.01508	0.01365	0.001432	0.001267	1.13	10	0.9316
PRO 168 hr-AXA 24 hr	UBC6	No	0.0107	0.01121	0.004145	0.007065	0.002257	3.13	10	0.3901
PRO 168 hr-META	UBC6	No	0.0411	0.01121	0.01761	-0.006397	0.00273	2.343	10	0.7698
PRO 24 hr-PRO 48 hr	UBC6	No	0.1137	0.01365	0.01473	-0.001082	0.0006241	1.733	10	0.8811
PRO 48 hr-PRO 168 hr	UBC6	No	0.1512	0.01473	0.01121	0.003523	0.002267	1.554	10	0.9898
AXA 24 hr-AXA 120 hr	UBC8	Yes	<0.0001	0.009902	0.004328	0.005573	0.0005201	10.72	10	<0.0001
FP 3-FP 6	UBC8	No	0.027068	0.001953	1.5e-05	0.001938	0.0007491	2.587	10	0.627553
InMAC 12 hr-inMAC 72 hr	UBC8	Yes	<0.0001	0.01638	0.002917	0.01346	0.001153	11.68	10	<0.0001
META-FP 3	UBC8	Yes	<0.000001	0.03412	0.001953	0.03216	0.001046	30.74	10	<0.000001
META-inMAC 12 hr	UBC8	Yes	<0.0001	0.03412	0.01638	0.01774	0.001323	13.41	10	<0.0001
PRO 0 hr-PRO 24 hr	UBC8	Yes	0.0002	0.01132	0.01638	-0.005062	0.0008636	5.861	10	0.0063
PRO 168 hr-AXA 24 hr	UBC8	No	0.1773	0.01404	0.009902	0.004133	0.002848	1.451	10	0.9984
PRO 168 hr-META	UBC8	Yes	<0.0001	0.01404	0.03412	-0.02008	0.002911	6.899	10	0.0023
PRO 24 hr-PRO 48 hr	UBC8	No	0.0037	0.01638	0.01935	-0.002965	0.000789	3.758	10	0.139
PRO 48 hr-PRO 168 hr	UBC8	No	0.0918	0.01935	0.01404	0.00531	0.002847	1.865	10	0.9654
AXA 24 hr-AXA 120 hr	UBC9	Yes	<0.0001	0.000645	0.0002367	0.0004083	6.183e-05	6.604	10	0.0014
FP 3-FP 6	UBC9	No	0.515215	4.333e-05	1.667e-05	2.667e-05	3.891e-05	0.6853	7	0.997491
InMAC 12 hr-inMAC 72 hr	UBC9	No	0.1955	0.001135	0.000805	0.00033	0.0002379	1.387	10	0.9965
META-FP 3	UBC9	Yes	2e-06	0.00342	4.333e-05	0.003377	0.0003379	9.992	10	6.7e-05
META-inMAC 12 hr	UBC9	Yes	0.0001	0.00342	0.001135	0.002285	0.0003691	6.191	10	0.0046
PRO 0 hr-PRO 24 hr	UBC9	Yes	<0.0001	0.01635	0.007275	0.009075	0.001097	8.27	10	0.0005
PRO 168 hr-AXA 24 hr	UBC9	No	0.016	0.001763	0.000645	0.001118	0.0003866	2.893	10	0.5087
PRO 168 hr-META	UBC9	No	0.0089	0.001763	0.00342	-0.001657	0.0005116	3.238	10	0.319
PRO 24 hr-PRO 48 hr	UBC9	Yes	<0.0001	0.007275	0.003795	0.00348	0.0002764	12.59	10	<0.0001
PRO 48 hr-PRO 168 hr	UBC9	Yes	0.0005	0.003795	0.001763	0.002032	0.0004015	5.06	10	0.0262
AXA 24 hr-AXA 120 hr	UEV1	Yes	<0.0001	0.00046	0.000125	0.000335	4.958e-05	6.757	10	0.0012
FP 3-FP 6	UEV1	No	0.438928	3.667e-05	6.5e-05	-2.833e-05	3.479e-05	0.8145	8	0.997491
InMAC 12 hr-inMAC 72 hr	UEV1	No	0.0631	6.5e-05	3.333e-05	3.167e-05	1.515e-05	2.091	10	0.9042
META-FP 3	UEV1	Yes	1.9e-05	0.01061	3.667e-05	0.01057	0.001394	7.585	10	0.000655
META-inMAC 12 hr	UEV1	Yes	<0.0001	0.01061	6.5e-05	0.01054	0.001394	7.564	10	0.001
PRO 0 hr-PRO 24 hr	UEV1	No	0.03	0.01318	0.01084	0.002338	0.0009254	2.527	10	0.4729
PRO 168 hr-AXA 24 hr	UEV1	No	0.0015	0.007273	0.00046	0.006813	0.00157	4.338	10	0.0764
PRO 168 hr-META	UEV1	No	0.1434	0.007273	0.01061	-0.003333	0.002099	1.588	10	0.9869
PRO 24 hr-PRO 48 hr	UEV1	No	0.0014	0.01084	0.009358	0.001485	0.0003392	4.377	10	0.0617
PRO 48 hr-PRO 168 hr	UEV1	No	0.2156	0.009358	0.007273	0.002085	0.001577	1.322	10	0.9971
AXA 24 hr-AXA 120 hr	UFMP	Yes	<0.0001	0.01834	0.03522	-0.01689	0.000692	24.4	10	<0.0001
FP 3-FP 6	UFMP	No	0.067825	0.01437	0.0105	0.003872	0.001891	2.047	10	0.827242
InMAC 12 hr-inMAC 72 hr	UFMP	No	0.5953	0.0138	0.01436	-0.00056	0.001021	0.5487	10	>0.9999
META-FP 3	UFMP	No	0.419983	0.01298	0.01437	-0.001395	0.001659	0.841	10	0.894805
META-inMAC 12 hr	UFMP	No	0.3598	0.01298	0.0138	-0.00082	0.0008543	0.9599	10	0.952
PRO 0 hr-PRO 24 hr	UFMP	No	0.087	0.008678	0.01055	-0.00187	0.0009857	1.897	10	0.7205
PRO 168 hr-AXA 24 hr	UFMP	No	0.8872	0.01756	0.01834	-0.00078	0.005361	0.1455	10	>0.9999
PRO 168 hr-META	UFMP	No	0.4107	0.01756	0.01298	0.004578	0.005333	0.8586	10	>0.9999
PRO 24 hr-PRO 48 hr	UFMP	No	0.6087	0.01055	0.01103	-0.0004767	0.000902	0.5284	10	0.9989
PRO 48 hr-PRO 168 hr	UFMP	No	0.251	0.01103	0.01756	-0.006532	0.00536	1.219	10	0.9979
