# Supplementary material for: Essential roles for deubiquitination in Leishmania life cycle progression
Source: PLoS Pathog. 2020 Jun 16;16(6):e1008455. doi: 10.1371/journal.ppat.1008455 (PMC7319358; doi:10.1371/journal.ppat.1008455)
Supplement: S5 Table — (XLSX) [file ppat.1008455.s012.xlsx]

## Sheet: DUB2 vs RDK2 SAINTq
Table S5: DUB2 interacting partner data
Accession	Peptide count	Unique peptides	Anova (p)	Rank	H&B p-value	"-log10 H&B p-value"	Max fold change	Fold-difference (Dub2/Rdk2)	Log2 (Dub2/Rdk2)	Highest mean condition	Description (TriTrypDB)	Name (DUB2 interactome)	Dub2_A	Dub2_B	Dub2_C	RDK2_A	RDK2_B	RDK2_C	Sum Abundance	Dub2_A - Rel %	Dub2_B - Rel %	Dub2_C - Rel %	RDK2_A - Rel %	RDK2_B - Rel %	RDK2_C - Rel %	AvgP	BFDR
LmxM.08_29.2300	51	51	2.21e-06	3	0.00102	2.99	416.32	416.32	8.7	Dub2	ubiquitin hydrolase, putative,cysteine peptidase, Clan CA, family C19, putative	DUB2	890000000	929000000	1250000000	2960000	2080000	2340000	3080000000	28.9	30.2	40.7	0.1	0.1	0.1	1	0
LmxM.11.0130	2	2	0.00204	356	0.00789	2.1	48.42	48.42	5.6	Dub2	NGG1 interacting factor 3-like protein	NIF3	92500	73800	351000	4690	3240	2760	528000	17.5	14	66.5	0.9	0.6	0.5	1	0
LmxM.36.5640	4	4	7.95e-05	56	0.00196	2.71	41.42	41.42	5.37	Dub2	hypothetical protein, conserved-Cyclin 12, L-type	CYC12	82500	76100	130000	2770	2520	1690	296000	27.9	25.7	44.1	0.9	0.9	0.6	1	0
LmxM.08_29.2340	4	4	4.8e-06	10	0.000662	3.18	27.25	27.25	4.77	Dub2	hypothetical protein, conserved-nucleosome assembly protein (NAP), putative	NAP	408000	378000	464000	17800	14200	13800	1300000	31.5	29.2	35.8	1.4	1.1	1.1	1	0
LmxM.32.0550	3	3	0.000109	63	0.00238	2.62	27.11	27.11	4.76	Dub2	hypothetical protein, conserved	LmxM.32.0550	15700	18300	27300	726	584	953	63600	24.7	28.8	42.9	1.1	0.9	1.5	1	0
LmxM.22.0090	2	2	2.24e-05	24	0.00129	2.89	26.5	26.5	4.73	Dub2	methyltransferase, putative,mRNA cap methyltransferase-like protein	CGM1	20700	18300	23100	850	597	898	64500	32.2	28.3	35.9	1.3	0.9	1.4	1	0
LmxM.36.5780	2	2	0.00165	325	0.007	2.15	17.04	17.04	4.09	Dub2	hypothetical protein, conserved	Gcd10p	7830	5710	9060	338	768	220	23900	32.7	23.9	37.9	1.4	3.2	0.9	0.9998	0
LmxM.09.0891;LmxM.36.3530partial	5	4	1.03e-06	2	0.000713	3.15	16.18	16.18	4.02	Dub2	polyubiquitin, putative	polyubiquitin	25100000	29100000	30000000	1770000	1720000	1710000	89400000	28	32.5	33.6	2	1.9	1.9	1	0
LmxM.08_29.2320	5	5	4.21e-05	36	0.00161	2.79	15.99	15.99	4	Dub2	mitogen-activated protein kinase kinase (MPKK)	MKK1	78000	85800	109000	6920	5090	5030	290000	27	29.6	37.5	2.4	1.8	1.7	1	0
LmxM.20.1310;LmxM.20.1300	3	3	0.000153	73	0.00289	2.54	14.96	14.96	3.9	Dub2	calpain-like cysteine peptidase, putative,calpain-like cysteine peptidase, Clan CA, family C2	SMP1	919000	1150000	1680000	79000	96500	75400	4000000	23	28.7	42	2	2.4	1.9	1	0
LmxM.15.0270	4	4	0.00133	288	0.00637	2.2	12.82	12.82	3.68	Dub2	replication Factor A 28 kDa subunit, putative	replication Factor A 28 kDa subunit	593000	304000	217000	32000	24000	30800	1200000	49.4	25.3	18.1	2.7	2	2.6	1	0
LmxM.08_29.2360	7	7	3.99e-06	8	0.000687	3.16	12.65	12.65	3.66	Dub2	aspartyl aminopeptidase, putative,metallo-peptidase, Clan MH, Family M20	aspartyl aminopeptidase	365000	423000	441000	34900	32400	29900	1330000	27.5	31.9	33.3	2.6	2.4	2.3	1	0
LmxM.36.3000	3	3	0.000613	196	0.00431	2.37	11.89	11.89	3.57	Dub2	ATP-dependent RNA helicase, putative	ATP-dependent RNA helicase	19900	17700	23600	1600	2490	1070	66400	30	26.7	35.5	2.4	3.8	1.6	1	0
LmxM.05.0890	4	4	0.000344	136	0.00349	2.46	11.75	11.75	3.56	Dub2	hypothetical protein, conserved-CPSF A subunit region, putative	CPSF A subunit region	45100	28800	36300	3700	3530	2140	120000	37.7	24.1	30.4	3.1	3	1.8	1	0
LmxM.29.2630	2	2	0.000343	135	0.0035	2.46	9.89	9.89	3.31	Dub2	replication factor C, subunit 2, putative	replication factor C, subunit 2	13200	8700	16900	1420	1230	1270	42700	30.9	20.4	39.6	3.3	2.9	3	1	0
LmxM.07.0700	3	3	6.96e-05	52	0.00185	2.73	9.85	9.85	3.3	Dub2	topoisomerase-related function protein-like protein	topoisomerase-related function	28000	25300	30900	3360	2970	2220	92700	30.2	27.3	33.3	3.6	3.2	2.4	1	0
LmxM.31.2130	4	4	5.09e-05	38	0.00185	2.73	9.66	9.66	3.27	Dub2	hypothetical protein, conserved-RNA recognition motif. (a.k.a. RRM, RBD, or RNP domain)	RNA recognition motif	39700	38800	49600	3700	4430	5150	141000	28.1	27.5	35.1	2.6	3.1	3.6	1	0
LmxM.08_29.2240	9	9	6.13e-05	48	0.00176	2.75	9.44	9.44	3.24	Dub2	aminopeptidase, putative,metallo-peptidase, Clan MA(E), Family M1	Aminopeptidase M1	301000	253000	342000	37500	30000	27400	991000	30.4	25.5	34.5	3.8	3	2.8	1	0			Interestingly, members of this group are also implicated in transcriptional regulation and are thought to combine catalytic and regulatory properties
LmxM.32.2570	5	5	3.54e-05	31	0.00157	2.8	8.59	8.59	3.1	Dub2	aminopeptidase, putative,metallo-peptidase, Clan MF, Family M17	metallo-peptidase	100000	125000	135000	15700	13300	13000	402000	25	31.1	33.5	3.9	3.3	3.2	1	0
LmxM.23.0050	2	2	0.000449	157	0.00394	2.4	8.56	8.56	3.1	Dub2	cyclophilin, putative,peptidyl-prolyl cis-trans isomerase, putative	peptidyl-prolyl cis-trans isomerase	18300	13300	25400	2310	2430	1930	63800	28.8	20.9	39.9	3.6	3.8	3	1	0
LmxM.32.0280	7	7	2.08e-05	23	0.00125	2.9	8.45	8.45	3.08	Dub2	hypothetical protein, conserved	cleavage stimulation factor subunit 1	155000	148000	181000	21800	17300	18200	542000	28.7	27.4	33.4	4	3.2	3.4	1	0
LmxM.32.2810	2	2	0.00177	333	0.00734	2.13	8.33	8.33	3.06	Dub2	transcription elongation factor-like protein	transcription elongation factor-like	7990	9410	16000	1580	1550	877	37400	21.4	25.2	42.8	4.2	4.2	2.3	1	0
LmxM.15.1450	3	3	6.03e-05	46	0.00181	2.74	8.23	8.23	3.04	Dub2	proliferative cell nuclear antigen (PCNA), putative	PCNA	71800	68400	87700	9990	10100	7610	256000	28.1	26.8	34.3	3.9	3.9	3	1	0
LmxM.11.0630;LmxM.11.0620	12	12	1.21e-05	15	0.00111	2.95	7.59	7.59	2.92	Dub2	aminopeptidase, putative,metallo-peptidase, Clan MF, Family M17	aminopeptidase	3510000	3200000	4030000	501000	473000	442000	12200000	28.9	26.3	33.2	4.1	3.9	3.6	1	0
LmxM.08_29.1960	9	9	0.000103	60	0.00237	2.63	7.5	7.5	2.91	Dub2	fumarate hydratase, putative	fumarate hydratase	636000	636000	793000	108000	93600	74200	2340000	27.2	27.2	33.9	4.6	4	3.2	1	0
LmxM.08_29.2330	3	3	0.000605	194	0.0043	2.37	7.49	7.49	2.9	Dub2	hypothetical protein, conserved not identified protein using blast	LmxM.08_29.2330	91400	57400	113000	11800	11900	11300	297000	30.8	19.3	38.1	4	4	3.8	1	0
LmxM.33.0590	2	2	0.000589	189	0.0043	2.37	7.19	7.19	2.85	Dub2	hypothetical protein, conserved-nuclear cap binding complex subunit CBP110	CBP110	3920	4080	6850	610	657	798	16900	23.2	24.1	40.5	3.6	3.9	4.7	1	0
LmxM.08_29.2390	7	2	0.000637	204	0.00431	2.37	7.16	7.16	2.84	Dub2	kinesin, putative	kinesin	30900	17500	30100	4230	3270	3480	89600	34.6	19.6	33.6	4.7	3.6	3.9	1	0
LmxM.04.0990	4	4	7.53e-05	53	0.00196	2.71	7.08	7.08	2.82	Dub2	hypothetical protein, conserved- no blast	LmxM.04.0990	57900	60200	82400	9810	8840	9680	229000	25.3	26.3	36	4.3	3.9	4.2	1	0
LmxM.22.0300	6	6	3.77e-05	32	0.00162	2.79	6.87	6.87	2.78	Dub2	hypothetical protein, conserved	La RNA binding	77500	88700	95400	14100	13000	10900	300000	25.9	29.6	31.8	4.7	4.3	3.6	1	0
LmxM.21.0540	2	2	0.000103	61	0.00233	2.63	6.87	6.87	2.78	Dub2	la RNA binding protein, putative	LmxM.22.0300	61700	59500	80400	11100	9840	8390	231000	26.7	25.8	34.8	4.8	4.3	3.6	1	0
LmxM.08_29.2540	9	9	0.000257	110	0.00323	2.49	6.85	6.85	2.78	Dub2	hypothetical protein, conserved-NOL1/NOP2/sun family	NOL1/NOP2/sun family	187000	154000	233000	32500	28500	22900	658000	28.4	23.4	35.4	4.9	4.3	3.5	1	0
LmxM.31.3470	2	2	0.000675	213	0.00437	2.36	6.77	6.77	2.76	Dub2	RNA-binding, protein, putative	RNA binding protein LmxM.31.3470	20900	16800	30300	3110	2910	4020	78000	26.7	21.5	38.9	4	3.7	5.1	1	0
LmxM.08_29.2570	9	9	5.43e-05	42	0.00178	2.75	6.66	6.66	2.74	Dub2	serine/threonine-protein kinase, putative,protein kinase, putative	NEK7	1170000	1180000	1560000	210000	181000	195000	4490000	26	26.2	34.7	4.7	4	4.3	1	0
LmxM.27.1970	4	4	0.00124	273	0.00625	2.2	6.58	6.58	2.72	Dub2	small nuclear ribonucleoprotein protein, putative	snRNP-B	22300	32800	45600	5880	5150	4270	116000	19.2	28.3	39.3	5.1	4.4	3.7	1	0
LmxM.32.3190	5	5	2.7e-06	5	0.000745	3.13	6.41	6.41	2.68	Dub2	small nuclear ribonucleoprotein SmD2	SmD2	128000	128000	148000	21300	20800	20800	466000	27.3	27.5	31.6	4.6	4.5	4.5	1	0
LmxM.25.0170	2	2	0.00106	256	0.00571	2.24	6.17	6.17	2.63	Dub2	cleavage and polyadenylation specificity factor, putative	CPSF	14200	10400	14000	1450	2820	1970	44800	31.7	23.2	31.2	3.2	6.3	4.4	1	0
LmxM.32.3070partial;LmxM.32.3070	3	3	0.000107	62	0.00237	2.62	6.07	6.07	2.6	Dub2	unspecified product-Flagellar Member 8	Flagellar Member 8	347000	383000	357000	50600	73800	54700	1270000	27.4	30.2	28.2	4	5.8	4.3	1	0
LmxM.34.0240	4	4	0.000403	148	0.00376	2.43	5.89	5.89	2.56	Dub2	60S ribosomal protein L30	60S ribosomal protein L30	220000	140000	215000	29500	31200	36700	672000	32.7	20.8	32	4.4	4.6	5.5	1	0
LmxM.32.1690	4	3	0.000181	78	0.0032	2.5	5.87	5.87	2.55	Dub2	DNA polymerase delta catalytic subunit, putative	DNA polymerase delta	20200	13600	20200	3010	3100	3090	63200	31.9	21.6	32	4.8	4.9	4.9	1	0
LmxM.32.0410	2	2	0.000318	131	0.00334	2.48	5.65	5.65	2.5	Dub2	DNA mismatch repair protein, putative,MSH2	MSH2	29100	21700	34400	5660	4570	4850	100000	29	21.7	34.3	5.6	4.6	4.8	1	0
LmxM.36.4210	2	2	0.000278	120	0.00319	2.5	5.38	5.38	2.43	Dub2	hypothetical protein, conserved-G-beta repeat/Utp21 specific WD40	LmxM.36.4210	17100	14100	22200	3260	3060	3610	63300	27	22.3	35	5.1	4.8	5.7	1	0
LmxM.08.0420	2	2	0.00213	365	0.00804	2.09	5.3	5.3	2.41	Dub2	hypothetical protein,conserved	LmxM.08.0420	8240	6490	8260	1930	1520	890	27300	30.2	23.7	30.2	7.1	5.5	3.3	0.9993	0
LmxM.08_29.2500	8	8	0.000359	140	0.00353	2.45	5.11	5.11	2.35	Dub2	vacuolar protein sorting-associated protein 4	VPS4	312000	323000	477000	79000	67400	71200	1330000	23.5	24.3	35.9	5.9	5.1	5.4	1	0
LmxM.28.1820	3	3	3.34e-05	30	0.00153	2.81	5.04	5.04	2.33	Dub2	replication factor A, 51kDa subunit, putative	RPA1	102000	101000	112000	23900	19000	19600	377000	26.9	26.8	29.7	6.3	5	5.2	1	0
LmxM.27.0580	3	3	0.000635	201	0.00436	2.36	4.86	4.86	2.28	Dub2	hypothetical protein, conserved	LmxM.27.0580	11700	8390	12600	1830	2260	2630	39400	29.7	21.3	31.9	4.7	5.7	6.7	1	0
LmxM.08_29.0390	3	3	0.000209	96	0.00301	2.52	4.84	4.84	2.28	Dub2	RNA binding protein, putative	RNA binding protein LmxM.08_29.0390	27600	24800	20500	5520	4210	5340	88000	31.4	28.2	23.3	6.3	4.8	6.1	1	0
LmxM.28.2330	2	2	0.00782	601	0.0179	1.75	4.72	4.72	2.24	Dub2	hypothetical protein, conserved-Cactus-binding C-terminus of cactin protein, putative	conserved-Cactus-binding C-terminus of cactin protein	5120	9850	12700	2060	1470	2340	33600	15.3	29.3	37.9	6.1	4.4	7	0.9985	0
LmxM.34.1300	2	2	0.00019	84	0.00312	2.51	4.68	4.68	2.23	Dub2	ubiquitin-conjugating enzyme e2, putative	UBC13	90500	112000	130000	26000	23000	22200	404000	22.4	27.8	32.3	6.4	5.7	5.5	1	0
LmxM.33.4290	3	3	0.000633	198	0.00441	2.36	4.54	4.54	2.18	Dub2	nucleolar protein family a, putative	snoRNP protein GAR1	82700	98700	125000	22700	26200	18700	374000	22.1	26.4	33.5	6.1	7	5	1	0
LmxM.21.1760	5	5	0.00194	351	0.00763	2.12	4.15	4.15	2.05	Dub2	centromere/microtubule binding protein cbf5, putative	cbf5	47100	47400	68100	15000	14900	9360	202000	23.3	23.5	33.7	7.4	7.4	4.6	1	0
LmxM.13.0880	5	5	0.000129	68	0.00262	2.58	4.03	4.03	2.01	Dub2	hypothetical protein, conserved	LmxM.13.0880	98200	94300	128000	26600	26100	26800	400000	24.6	23.6	31.9	6.7	6.5	6.7	1	0
LmxM.33.0815	2	2	0.000222	101	0.00303	2.52	3.99	3.99	1.99	Dub2	hypothetical protein, conserved	rab-GDP dissociation inhibitor	61200	53200	74500	16600	16500	14400	236000	25.9	22.5	31.5	7	7	6.1	1	0
LmxM.08_29.2160	12	12	6.12e-05	47	0.0018	2.75	3.99	3.99	2	Dub2	rab-GDP dissociation inhibitor, putative	Pcc1	1390000	1400000	1600000	413000	335000	351000	5490000	25.3	25.5	29.2	7.5	6.1	6.4	1	0
LmxM.15.1380	6	5	0.00145	302	0.00662	2.18	3.84	3.84	1.94	Dub2	nucleolar RNA binding protein, putative	nucleolar RNA binding protein	145000	160000	238000	53900	46400	41100	685000	21.2	23.3	34.8	7.9	6.8	6	1	0
LmxM.22.1290	6	6	8.47e-05	58	0.00201	2.7	3.82	3.82	1.93	Dub2	ribonucleoside-diphosphate reductase small chain, putative	60S ribosomal protein L23	251000	256000	276000	79300	63300	62300	988000	25.4	26	27.9	8	6.4	6.3	1	0
LmxM.34.3790	4	4	7.92e-05	55	0.00199	2.7	3.82	3.82	1.93	Dub2	60S ribosomal protein L23, putative	ribonucleoside-diphosphate reductase small chain	176000	142000	179000	41000	45000	44000	627000	28.1	22.6	28.6	6.5	7.2	7	1	0
LmxM.18.0220	5	5	0.00146	304	0.00662	2.18	3.78	3.78	1.92	Dub2	RNA-binding protein, putative	RBP29	142000	122000	195000	48800	37400	35100	581000	24.5	21.1	33.5	8.4	6.4	6.1	1	0
LmxM.08_29.2090	7	6	0.000365	142	0.00354	2.45	3.54	3.54	1.83	Dub2	hypothetical protein, conserved-AAA domain containing protein, putative	LmxM.08_29.2090	70600	64300	84000	20900	17600	23300	281000	25.2	22.9	29.9	7.4	6.3	8.3	1	0
LmxM.23.1000	2	2	0.00204	357	0.00787	2.1	3.34	3.34	1.74	Dub2	hypothetical protein, unknown function	LmxM.23.1000	31500	28000	46700	11400	11000	9410	138000	22.8	20.3	33.9	8.2	8	6.8	1	0
LmxM.36.4040	3	3	0.000637	203	0.00433	2.36	3.16	3.16	1.66	Dub2	hypothetical protein, conserved	LmxM.36.4040	40700	33600	48700	14200	12000	12600	162000	25.1	20.8	30.1	8.8	7.4	7.8	1	0
LmxM.36.5100	12	12	0.000189	83	0.00315	2.5	3.15	3.15	1.65	Dub2	hypothetical protein, conserved	pumillio/PUF RNA binding protein 11	363000	347000	437000	131000	123000	110000	1510000	24	22.9	28.9	8.7	8.1	7.3	1	0
LmxM.36.3070	4	4	0.00284	422	0.00929	2.03	3.05	3.05	1.61	Dub2	fibrillarin	fibrillarin	52400	70900	90500	25000	24200	20900	284000	18.4	25	31.9	8.8	8.5	7.4	1	0
LmxM.31.0850	2	2	0.000235	103	0.00315	2.5	2.98	2.98	1.57	Dub2	hypothetical protein, conserved-polypyrimidine tract-binding protein, putative	DRBD4	54200	53900	62500	22000	17900	17400	228000	23.8	23.6	27.4	9.6	7.9	7.7	1	0
LmxM.15.1470	4	4	0.000938	242	0.00534	2.27	2.84	2.84	1.51	Dub2	ribosomal protein S6, putative,NPH2/RS6-like protein	ribosomal protein S6	675000	533000	731000	251000	234000	197000	2620000	25.7	20.3	27.9	9.6	8.9	7.5	1	0
LmxM.23.0360	11	11	0.000535	182	0.00406	2.39	2.82	2.82	1.49	Dub2	NADP-dependent alcohol dehydrogenase, putative	NADP-dependent alcohol dehydrogenase	367000	437000	514000	160000	162000	147000	1790000	20.6	24.5	28.8	8.9	9	8.2	1	0
LmxM.25.1310	4	4	8.48e-05	59	0.00198	2.7	2.81	2.81	1.49	Dub2	hypothetical protein, conserved	LmxM.25.1310	34600	32200	38300	13500	12000	12000	143000	24.3	22.6	26.9	9.5	8.4	8.4	1	0
LmxM.32.0570	4	4	0.00124	275	0.00623	2.21	2.71	2.71	1.44	Dub2	hypothetical protein, conserved	LmxM.32.0570	172000	153000	220000	67400	60300	73200	745000	23	20.5	29.5	9	8.1	9.8	1	0
LmxM.08.0470	2	2	0.00506	518	0.0135	1.87	2.61	2.61	1.38	Dub2	small ubiquitin protein, putative	ubiquitin	45600	33500	59600	17500	18100	17600	192000	23.8	17.4	31.1	9.1	9.4	9.2	1	0
LmxM.34.5230	4	4	0.000843	236	0.00493	2.31	2.6	2.6	1.38	Dub2	tRNA (guanine-N(7)-)-methyltransferase, putative,methyltransferase, putative	tRNA methyltransferase	67900	80700	96200	30200	30800	33300	339000	20	23.8	28.4	8.9	9.1	9.8	1	0
LmxM.06.0570	2	2	0.00553	531	0.0144	1.84	2.54	2.54	1.34	Dub2	60S ribosomal protein L23a, putative	60S ribosomal protein L23a	8420	12700	13900	4110	5110	4630	48900	17.2	26	28.5	8.4	10.4	9.5	0.9999	0
LmxM.04.0680	5	5	0.00693	572	0.0167	1.78	2.47	2.47	1.3	Dub2	ubiquitin-conjugating enzyme e2, putative	UBC2	71100	72500	119000	36800	35800	33900	369000	19.3	19.6	32.3	10	9.7	9.2	1	0
LmxM.08_29.2100	9	9	0.00191	346	0.00761	2.12	2.46	2.46	1.3	Dub2	hypothetical protein, conserved--Present in the outer mitochondrial membrane proteome 37	POMP37	342000	292000	430000	157000	143000	133000	1500000	22.9	19.5	28.7	10.5	9.6	8.9	1	0			This gene is a member of the H/ACA snoRNPs (small nucleolar ribonucleoproteins) gene family. snoRNPs are involved in various aspects of rRNA processing and modification and have been classified into two families: C/D and H/ACA. The H/ACA snoRNPs also include the DKC1, NOLA2 and NOLA3 proteins. These four H/ACA snoRNP proteins localize to the dense fibrillar components of nucleoli and to coiled (C…
LmxM.31.2200	2	2	0.000267	115	0.0032	2.49	2.39	2.39	1.26	Dub2	small nuclear ribonucleoprotein component-like protein	U5 snRNP	12300	12200	11300	5380	4350	5230	50700	24.2	24.1	22.2	10.6	8.6	10.3	1	0			Involved in the early to middle stages of 60S ribosomal subunit biogenesis. Core component of box C/D small nucleolar ribonucleoprotein (snoRNP) particles. Required for the biogenesis of box C/D snoRNAs such U3, U8 and U14 snoRNAs.
LmxM.21.1050	5	5	0.00118	269	0.00605	2.22	2.38	2.38	1.25	Dub2	60S ribosomal protein L9, putative	rac serine-threonine kinase	128000	121000	160000	50600	60700	60600	581000	22	20.9	27.6	8.7	10.4	10.4	1	0
LmxM.29.0800	9	9	0.00102	252	0.00556	2.25	2.38	2.38	1.25	Dub2	rac serine-threonine kinase, putative,protein kinase, putative	60S ribosomal protein L9	123000	128000	164000	60600	60800	52600	589000	20.9	21.8	27.8	10.3	10.3	8.9	1	0
LmxM.10.0210	12	11	0.00193	348	0.00765	2.12	2.37	2.37	1.25	Dub2	nucleolar protein, putative	NOP56	444000	412000	586000	219000	205000	184000	2050000	21.7	20.1	28.6	10.7	10	9	1	0
LmxM.34.0600;LmxM.31.0880	7	6	0.00192	347	0.00764	2.12	2.36	2.36	1.24	Dub2	60S ribosomal protein L18a, putative	60S ribosomal protein L18a	182000	150000	223000	80300	79600	75500	790000	23	19	28.3	10.2	10.1	9.6	1	0
LmxM.07.1140	2	2	0.00077	226	0.0047	2.33	2.33	2.33	1.22	Dub2	peptide methionine sulfoxide reductase-like,peptide Met(O) reductase, putative,methionine-S-sulfoxide reductase, putative	peptide methionine sulfoxide reductase	54700	54900	67000	28100	24900	22700	252000	21.7	21.8	26.6	11.1	9.9	9	1	0
LmxM.05.0960	4	4	0.000296	124	0.0033	2.48	2.28	2.28	1.19	Dub2	dipeptidyl-peptidase III, putative,metallo-peptidase, Clan M-, Family M49	metallo-peptidase LmxM.05.0960	73300	67400	79700	35600	30700	30500	317000	23.1	21.3	25.1	11.2	9.7	9.6	1	0
LmxM.26.0620	4	4	0.00109	259	0.00582	2.24	2.25	2.25	1.17	Dub2	10 kDa heat shock protein, putative	60S ribosomal protein L6	16900000	12100000	14500000	6440000	6410000	6500000	62900000	26.8	19.3	23.1	10.2	10.2	10.3	1	0
LmxM.15.1000	6	6	0.00213	366	0.00803	2.1	2.25	2.25	1.17	Dub2	60S ribosomal protein L6, putative	10 kDa heat shock protein	276000	299000	378000	127000	159000	138000	1380000	20	21.7	27.5	9.2	11.5	10	1	0
LmxM.26.0320	2	2	0.00135	290	0.00644	2.19	2.23	2.23	1.16	Dub2	C-1-tetrahydrofolate synthase, cytoplasmic, putative	C-1-tetrahydrofolate synthase	21700	29000	28500	11000	12400	12100	115000	18.9	25.3	24.8	9.6	10.8	10.6	1	0			possibly: E3 ubiquitin-protein ligase HECW, C2 domain
LmxM.03.0600	4	4	0.000202	93	0.003	2.52	2.18	2.18	1.12	Dub2	arginine N-methyltransferase, putative	arginine N-methyltransferase	81100	83200	90700	35500	41900	39800	372000	21.8	22.4	24.4	9.5	11.3	10.7	1	0
LmxM.22.1520	3	3	0.00183	340	0.00744	2.13	2.17	2.17	1.12	Dub2	40S ribosomal protein L14, putative	40S ribosomal protein L14	172000	182000	228000	82600	100000	85300	850000	20.2	21.4	26.8	9.7	11.8	10	1	0
LmxM.27.2100	2	2	0.00736	588	0.0173	1.76	2.16	2.16	1.11	Dub2	RNA-binding protein, putative	RNA binding protein LmxM.27.2100	32700	34300	52000	18900	18500	17600	174000	18.8	19.7	29.9	10.9	10.7	10.1	1	0
LmxM.30.0680	3	3	4.31e-05	37	0.00161	2.79	2.13	2.13	1.09	Dub2	hypothetical protein, conserved-C2 domain containing protein	LmxM.30.0680	233000	231000	210000	110000	104000	103000	991000	23.5	23.3	21.2	11.1	10.5	10.4	1	0
LmxM.29.1120	2	2	0.00188	343	0.00757	2.12	1.97	1.97	0.98	Dub2	importin alpha, putative	importin alpha	49900	52000	65700	30200	28100	26900	253000	19.7	20.6	26	11.9	11.1	10.6	0.9988	0
LmxM.13.1580	3	3	0.0014	296	0.00652	2.19	1.96	1.96	0.97	Dub2	ubiquitin-conjugating enzyme-like protein	UEV1	91100	92200	112000	55100	49400	46200	446000	20.4	20.7	25.2	12.3	11.1	10.3	0.9999	0
LmxM.31.1820;LmxM.31.1830;LmxM.33.3230	5	5	0.000327	133	0.00339	2.47	1.95	1.95	0.96	Dub2	iron superoxide dismutase, putative	iron superoxide dismutase	300000	314000	356000	160000	175000	164000	1470000	20.4	21.4	24.2	10.9	11.9	11.1	0.9999	0
LmxM.06.0560	3	3	0.000536	183	0.00404	2.39	1.93	1.93	0.95	Dub2	deoxyuridine triphosphatase, putative,dUTP diphosphatase	deoxyuridine triphosphatase	47700	43300	46000	26200	23500	21300	208000	22.9	20.8	22.1	12.6	11.3	10.3	0.9998	0
LmxM.08_29.2310	5	5	0.000441	155	0.00392	2.41	1.92	1.92	0.94	Dub2	enoyl-CoA hydratase/isomerase-like protein	enoyl-CoA hydratase/isomerase	396000	358000	424000	220000	198000	197000	1790000	22.1	20	23.6	12.3	11.1	11	0.998	0
LmxM.09.0840	2	2	0.000523	179	0.00403	2.39	1.87	1.87	0.9	Dub2	hypothetical protein, conserved-Uncharacterised protein family (UPF0160)	LmxM.09.0840	27000	24800	25900	15400	13500	12700	119000	22.6	20.8	21.7	12.9	11.3	10.6	0.9997	0
LmxM.33.3980	2	2	0.003	432	0.00959	2.02	4.56	4.56	2.19	Dub2	nucleolar protein family a member-like protein	50S ribosomal protein L7Ae	36800	44700	50700	11400	11700	5910	161000	22.8	27.7	31.5	7.1	7.2	3.7	0.9974	0.0001
LmxM.19.0100	6	6	0.00354	460	0.0106	1.97	2.14	2.14	1.1	Dub2	fibrillarin, putative	fibrillarin LmxM.19.0100	99900	110000	142000	62000	51500	51000	516000	19.4	21.3	27.5	12	10	9.9	0.9973	0.0001
LmxM.08_29.2200	25	25	0.00677	568	0.0164	1.78	2.1	2.1	1.07	Dub2	dynamin-1-like, GTP-binding protein, putative	dynamin-1-like	2480000	2370000	3550000	1490000	1300000	1200000	12400000	20	19.1	28.6	12	10.5	9.7	0.9977	0.0001
LmxM.26.0170	8	8	0.00084	234	0.00495	2.31	2.04	2.04	1.03	Dub2	60S ribosomal protein L7, putative	60S ribosomal protein L7	370000	410000	408000	168000	203000	212000	1770000	20.9	23.1	23	9.5	11.5	12	0.995	0.0001
LmxM.32.2550	2	2	0.000762	225	0.00467	2.33	1.86	1.86	0.9	Dub2	isocitrate dehydrogenase, putative	isocitrate dehydrogenase	27700	23700	26400	15300	13400	13100	120000	23.2	19.8	22.1	12.8	11.2	11	0.9828	0.0002
LmxM.03.0980	9	9	0.00842	618	0.0188	1.73	2.02	2.02	1.01	Dub2	elongation initiation factor 2 alpha subunit, putative	EIF2A	243000	215000	344000	132000	134000	132000	1200000	20.3	17.9	28.7	11	11.2	11	0.9801	0.0004
LmxM.33.3430	2	2	0.00491	509	0.0133	1.88	3.24	3.24	1.7	Dub2	cleavage and polyadenylation specificity factor, putative	CPSF LmxM.33.3430	34300	41600	35300	9850	8110	16300	145000	23.6	28.6	24.3	6.8	5.6	11.2	0.974	0.0006
LmxM.05.1050	4	4	0.0294	834	0.0487	1.31	2.68	2.68	1.42	Dub2	hypothetical protein, unknown function	LmxM.05.1050	108000	44900	94100	33700	28000	30500	339000	31.9	13.2	27.7	9.9	8.2	9	0.9635	0.0008
LmxM.26.0430	2	2	0.0156	718	0.0299	1.52	2.55	2.55	1.35	Dub2	nucleotide binding protein-like protein	LmxM.26.0430	10700	10800	19300	5290	6350	4330	56700	18.9	19	34	9.3	11.2	7.6	0.9524	0.0012
LmxM.36.0180	47	47	0.0044	488	0.0124	1.91	1.91	1.91	0.93	Dub2	elongation factor 2	elongation factor 2	13500000	14300000	18500000	8970000	7630000	7670000	70500000	19.1	20.3	26.2	12.7	10.8	10.9	0.9272	0.0016
LmxM.08_29.2210	4	4	0.00216	368	0.0081	2.09	1.94	1.94	0.96	Dub2	hypothetical protein, conserved	LmxM.08_29.2210	126000	147000	109000	66300	61100	69500	580000	21.8	25.4	18.9	11.4	10.5	12	0.9222	0.0023
LmxM.15.0200	4	4	0.00711	580	0.0169	1.77	2.68	2.68	1.42	Dub2	60S ribosomal protein L13a, putative	60S ribosomal protein L13a	173000	165000	255000	57100	91300	72900	814000	21.2	20.2	31.4	7	11.2	9	0.9183	0.003
LmxM.36.0040	16	15	0.00824	611	0.0186	1.73	2.16	2.16	1.11	Dub2	N-acetylglucosamine-6-phosphate deacetylase-like protein	N-acetylglucosamine-6-phosphate deacetylase	375000	236000	372000	149000	157000	150000	1440000	26.1	16.4	25.8	10.3	10.9	10.5	0.9122	0.0038
LmxM.33.3030	3	3	0.0101	647	0.0216	1.67	1.96	1.96	0.97	Dub2	hypothetical protein, conserved	Retinal Maintenance	98600	111000	155000	62700	66900	57100	552000	17.9	20.2	28.1	11.4	12.1	10.3	0.8942	0.0046
LmxM.21.1552	10	9	0.0101	645	0.0216	1.67	2.49	2.49	1.32	Dub2	RNA helicase, putative	SUB2	236000	212000	356000	134000	95000	94100	1130000	21	18.8	31.6	11.9	8.4	8.4	0.8647	0.0055
LmxM.28.2860	2	2	0.00877	624	0.0194	1.71	2.68	2.68	1.42	Dub2	cytosolic malate dehydrogenase, putative	cytosolic malate dehydrogenase	11200	13100	18600	6220	5790	3980	58800	19	22.2	31.6	10.6	9.8	6.8	0.8343	0.0067
LmxM.23.0710;LmxM.23.0540	15	15	0.00222	372	0.00823	2.08	1.92	1.92	0.94	Dub2	acetyl-CoA synthetase, putative	acetyl-CoA synthetase	726000	596000	778000	397000	360000	337000	3190000	22.7	18.7	24.4	12.4	11.3	10.5	0.8232	0.0082
LmxM.32.2260	2	2	0.0084	615	0.0188	1.73	2.08	2.08	1.05	Dub2	glycosyl hydrolase-like protein	PPPDE5	9650	5960	8440	4060	3650	3880	35600	27.1	16.7	23.7	11.4	10.2	10.9	0.8172	0.0097
LmxM.26.0810;LmxM.26.0800	4	4	0.0058	542	0.0148	1.83	1.85	1.85	0.89	Dub2	type II (glutathione peroxidase-like) tryparedoxin peroxidase		234000	232000	318000	154000	136000	132000	1210000	19.4	19.3	26.3	12.8	11.3	11	0.7798	0.0113
LmxM.08_29.2510	32	31	0.00572	538	0.0147	1.83	2.06	2.06	1.04	Dub2	6-phospho-1-fructokinase, putative		5270000	3570000	5150000	2420000	2230000	2130000	20800000	25.4	17.2	24.8	11.7	10.7	10.3	0.7762	0.0132
LmxM.27.2480	6	6	0.0065	559	0.016	1.79	2.27	2.27	1.18	Dub2	hypothetical protein, conserved,WD-repeat protein		208000	146000	227000	99300	77400	79600	837000	24.8	17.5	27.1	11.9	9.2	9.5	0.748	0.015
LmxM.08_29.2060	3	3	0.00659	562	0.0162	1.79	2.29	2.29	1.19	Dub2	hypothetical protein, conserved		31700	21800	33500	14800	11800	11400	125000	25.3	17.4	26.8	11.8	9.5	9.1	0.7385	0.0171
LmxM.18.1400	3	3	0.00668	564	0.0163	1.79	2.13	2.13	1.09	Dub2	60S ribosomal protein L34, putative		89700	98100	133000	43400	57600	49600	472000	19	20.8	28.2	9.2	12.2	10.5	0.737	0.0192
LmxM.34.0820	2	2	0.0123	682	0.0248	1.6	2.79	2.79	1.48	Dub2	aspartate aminotransferase, putative		21800	38400	28300	8320	8980	14400	120000	18.1	32	23.5	6.9	7.5	12	0.7306	0.0213
LmxM.21.0610	2	2	0.0285	827	0.0475	1.32	20.75	20.75	4.38	Dub2	RNA helicase, putative		2110	1850	6660	13.5	122	376	11100	18.9	16.6	59.8	0.1	1.1	3.4	0.717	0.0234
LmxM.16.0680	2	2	0.0557	946	0.0812	1.09	5.58	5.58	2.48	Dub2	apurinic/apyrimidinic endonuclease-redox protein,AP-endonuclease		33300	32500	51200	9840	970	10200	138000	24.1	23.6	37.1	7.1	0.7	7.4	0.6939	0.0256
LmxM.16.0460	4	4	0.00123	272	0.00626	2.2	1.75	1.75	0.81	Dub2	60S ribosomal protein L21, putative		216000	193000	234000	125000	129000	113000	1010000	21.4	19.1	23.2	12.3	12.8	11.2	0.6821	0.028
LmxM.29.0460;LmxM.21.0895	11	11	0.00452	495	0.0126	1.9	1.8	1.8	0.85	Dub2	aspartyl-tRNA synthetase, putative		232000	253000	311000	162000	143000	136000	1240000	18.7	20.5	25.1	13.1	11.6	11	0.6755	0.0304
LmxM.05.1210	3	3	0.101	1022	0.136	0.866	3.44	3.44	1.78	Dub2	protein phosphatase type 1 regulator-like protein		129000	312000	61200	38600	46200	61200	649000	19.9	48.1	9.4	6	7.1	9.4	0.6741	0.0328
LmxM.07.0500	7	7	0.000993	248	0.00552	2.26	1.76	1.76	0.81	Dub2	60S ribosomal protein L7a, putative		315000	356000	393000	202000	197000	205000	1670000	18.9	21.3	23.5	12.1	11.8	12.3	0.6729	0.0352
LmxM.18.0620	4	4	0.00569	536	0.0146	1.83	2.15	2.15	1.11	Dub2	60S ribosomal protein L10a, putative		113000	135000	166000	72000	53800	66600	606000	18.6	22.3	27.3	11.9	8.9	11	0.6722	0.0376
LmxM.07.0870	4	4	0.0172	734	0.0324	1.49	1.95	1.95	0.96	Dub2	splicing factor ptsr1-like protein		50700	70500	85800	38100	36800	31200	313000	16.2	22.5	27.4	12.2	11.8	10	0.6698	0.04
LmxM.03.0040	10	10	0.00307	434	0.00977	2.01	1.89	1.89	0.92	Dub2	2-aminoethylphosphonate:pyruvateaminotransferas e-like protein		140000	106000	143000	67400	68700	69500	595000	23.6	17.8	24	11.3	11.6	11.7	0.6693	0.0423
LmxM.30.2350	4	4	0.00328	445	0.0102	1.99	1.94	1.94	0.96	Dub2	hypothetical protein, conserved		15600	13900	12100	8250	6720	6450	63000	24.7	22	19.2	13.1	10.7	10.2	0.6674	0.0446
LmxM.34.4430	6	6	0.132	1070	0.17	0.771	1.57	1.57	0.65	Dub2	mitochondrial phosphate transporter, putative		122000	128000	65800	72100	65400	63400	517000	23.7	24.8	12.7	13.9	12.7	12.3	0.6667	0.0468
LmxM.08_29.1800	5	5	0.118	1046	0.155	0.809	1.58	1.58	0.66	Dub2	40S ribosomal protein S15A, putative		182000	113000	227000	118000	108000	105000	853000	21.3	13.2	26.6	13.8	12.7	12.3	0.6665	0.0491
LmxM.36.4430	10	9	0.32	1212	0.364	0.439	1.45	1.45	0.54	Dub2	asparaginase-like protein		137000	55800	109000	64900	74400	68400	510000	26.9	10.9	21.4	12.7	14.6	13.4	0.6657	0.0513
LmxM.14.0850	5	5	0.027	814	0.0457	1.34	1.75	1.75	0.81	Dub2	small myristoylated protein-3, putative		203000	252000	345000	160000	152000	143000	1260000	16.1	20	27.5	12.8	12.1	11.4	0.6654	0.0535
LmxM.21.1060	3	3	0.00258	403	0.00883	2.05	1.74	1.74	0.8	Dub2	40S ribosomal protein S23, putative		112000	106000	130000	71600	69200	59600	549000	20.5	19.3	23.7	13	12.6	10.9	0.6649	0.0556
LmxM.31.0840	2	2	0.0131	691	0.026	1.58	1.68	1.68	0.75	Dub2	hypothetical protein, conserved		31400	40900	45900	21600	24700	23900	188000	16.7	21.7	24.4	11.5	13.1	12.7	0.6649	0.0556
LmxM.31.0750	4	4	0.0462	910	0.0701	1.15	1.58	1.58	0.66	Dub2	RNA binding protein, putative		49300	77500	73100	43300	46000	37400	327000	15.1	23.7	22.4	13.2	14.1	11.4	0.6647	0.0598
LmxM.28.1230	7	7	0.00803	605	0.0183	1.74	1.62	1.62	0.69	Dub2	hypothetical protein, unknown function		263000	198000	262000	142000	152000	154000	1170000	22.5	16.9	22.4	12.2	13	13.1	0.6642	0.0619
LmxM.31.3130	10	10	0.0222	779	0.0393	1.41	1.74	1.74	0.8	Dub2	ribosomal protein L3, putative		374000	472000	599000	263000	310000	256000	2270000	16.4	20.8	26.3	11.6	13.6	11.3	0.6628	0.0639
LmxM.05.0540	2	2	0.0076	596	0.0176	1.75	2.63	2.63	1.39	Dub2	hypothetical protein, conserved		7680	8640	9760	4590	2460	2870	36000	21.3	24	27.1	12.8	6.8	8	0.6627	0.0659
LmxM.31.3040	3	3	0.0441	899	0.0676	1.17	1.9	1.9	0.93	Dub2	protein phosphatase 2A catalytic subunit, putative		66200	83800	129000	55400	48500	43000	426000	15.5	19.6	30.4	13	11.4	10.1	0.656	0.0679
LmxM.02.0410	4	4	0.102	1024	0.138	0.86	1.58	1.58	0.66	Dub2	RNA-editing complex protein MP81, putative		9680	17700	16300	10400	7890	9280	71200	13.6	24.8	22.9	14.6	11.1	13	0.6512	0.0699
LmxM.11.1170	5	5	0.0101	646	0.0216	1.67	1.84	1.84	0.88	Dub2	eukaryotic release factor 3, putative		105000	71000	84000	45100	53400	42900	401000	26.1	17.7	20.9	11.2	13.3	10.7	0.632	0.0719
LmxM.21.0730	2	2	0.0691	978	0.0974	1.01	1.62	1.62	0.7	Dub2	60S Ribosomal protein L36, putative		5210	2960	4550	2250	2940	2640	20600	25.4	14.4	22.1	10.9	14.3	12.8	0.6305	0.074
LmxM.32.2540	5	5	0.0111	660	0.0232	1.63	1.7	1.7	0.77	Dub2	carboxypeptidase, putative,metallo-peptidase, Clan MA(E), Family M32		47900	58400	71100	33400	35300	35700	282000	17	20.7	25.2	11.8	12.5	12.7	0.6263	0.0761
LmxM.08_29.2460	6	6	0.00104	255	0.00562	2.25	1.7	1.7	0.77	Dub2	60S ribosomal protein L13, putative		266000	277000	309000	181000	164000	156000	1350000	19.7	20.5	22.8	13.4	12.1	11.5	0.6178	0.0782
LmxM.14.1160	19	18	0.00108	258	0.00577	2.24	1.71	1.71	0.78	Dub2	enolase		3930000	4030000	4110000	2650000	2200000	2200000	19100000	20.5	21.1	21.5	13.9	11.5	11.5	0.607	0.0803
LmxM.13.0560	3	3	0.0328	854	0.0529	1.28	1.56	1.56	0.65	Dub2	60S ribosomal protein L18, putative		232000	359000	311000	207000	191000	179000	1480000	15.7	24.3	21	14	12.9	12.1	0.6009	0.0825
LmxM.18.1580	6	6	0.00518	524	0.0136	1.87	2.05	2.05	1.04	Dub2	nonspecific nucleoside hydrolase		839000	786000	1090000	510000	383000	427000	4030000	20.8	19.5	26.9	12.7	9.5	10.6	0.5998	0.0847
LmxM.36.6650	7	7	0.00221	370	0.00824	2.08	1.69	1.69	0.75	Dub2	2,3-bisphosphoglycerate-independent phosphoglycerate mutase,2,3-bisphosphoglycerate-independentphosphoglyce ra temutase		189000	174000	213000	121000	118000	104000	919000	20.6	19	23.2	13.1	12.8	11.3	0.5811	0.0868
LmxM.07.0190	2	2	0.0166	729	0.0313	1.5	2.68	2.68	1.42	Dub2	protein phosphatase 2A, regulatory subunit B, putative,phosphotyrosyl phosphate activator protein, putative		21700	16600	22300	10500	7550	4560	83300	26.1	19.9	26.8	12.6	9.1	5.5	0.5672	0.0891
LmxM.21.1555	4	4	0.277	1181	0.323	0.491	2.7	2.7	1.43	Dub2	hypothetical protein, conserved		91800	297000	635000	161000	139000	79800	1400000	6.5	21.2	45.2	11.5	9.9	5.7	0.4987	0.0914
LmxM.17.0920	2	2	0.0247	801	0.0425	1.37	2.71	2.71	1.44	Dub2	ATP-dependent RNA helicase, putative		11800	11800	13300	3720	2560	7350	50600	23.4	23.4	26.3	7.3	5.1	14.5	0.4904	0.0942
LmxM.33.3380	8	8	0.00503	516	0.0134	1.87	1.56	1.56	0.64	Dub2	aldose 1-epimerase-like protein		1180000	948000	1170000	752000	677000	692000	5420000	21.9	17.5	21.5	13.9	12.5	12.8	0.4787	0.0969
LmxM.07.0800	19	19	0.029	830	0.0482	1.32	1.6	1.6	0.68	Dub2	flavoprotein subunit-like protein		378000	302000	473000	250000	250000	219000	1870000	20.2	16.1	25.3	13.4	13.3	11.7	0.477	0.0998
LmxM.26.0880	6	6	0.00252	398	0.00872	2.06	1.6	1.6	0.67	Dub2	40S ribosomal protein S16, putative		285000	333000	357000	196000	207000	208000	1590000	18	21	22.5	12.4	13	13.1	0.4702	0.1025
LmxM.31.3260	13	13	0.038	875	0.0599	1.22	1.62	1.62	0.7	Dub2	glucosamine-6-phosphate isomerase, putative,glucosamine-6-phosphate deaminase, putative		2830000	2040000	3200000	1520000	1530000	1930000	13100000	21.7	15.6	24.5	11.7	11.7	14.8	0.4196	0.1053
LmxM.25.0720	2	2	0.0191	751	0.035	1.46	1.66	1.66	0.73	Dub2	eukaryotic initiation factor 5a, putative		150000	176000	227000	117000	116000	101000	885000	16.9	19.9	25.6	13.2	13.1	11.4	0.4141	0.1084
LmxM.13.0460	2	2	0.0629	965	0.0899	1.05	1.6	1.6	0.68	Dub2	hypothetical protein, conserved		14100	8260	11800	6780	8270	6270	55500	25.5	14.9	21.2	12.2	14.9	11.3	0.4067	0.1115
LmxM.07.0340	6	6	0.00515	521	0.0136	1.87	1.84	1.84	0.88	Dub2	ATP-dependent DEAD/H RNA helicase, putative		190000	174000	225000	121000	107000	91700	909000	20.9	19.1	24.8	13.3	11.8	10.1	0.3862	0.1146
LmxM.31.2950	12	12	0.0193	754	0.0353	1.45	1.56	1.56	0.64	Dub2	nucleoside diphosphate kinase b		4160000	5330000	6130000	3320000	3310000	3390000	25600000	16.2	20.8	23.9	12.9	12.9	13.2	0.3713	0.1178
LmxM.33.1520	4	3	0.00481	506	0.0131	1.88	1.69	1.69	0.76	Dub2	hypothetical protein, conserved		59600	64500	80700	41200	40300	39500	326000	18.3	19.8	24.8	12.6	12.4	12.1	0.3704	0.121
LmxM.10.0070	5	5	0.0434	895	0.0669	1.17	1.78	1.78	0.83	Dub2	ribosomal protein l35a, putative		84000	122000	140000	52700	80200	61600	540000	15.5	22.7	25.8	9.8	14.8	11.4	0.367	0.1242
LmxM.26.2120	39	39	0.0174	737	0.0326	1.49	1.92	1.92	0.94	Dub2	hypothetical protein, conserved		104000	68300	67800	48700	37700	38900	365000	28.4	18.7	18.6	13.3	10.3	10.7	0.3656	0.1274
LmxM.34.3280	3	3	0.0139	699	0.0274	1.56	1.91	1.91	0.93	Dub2	60S ribosomal subunit protein L31, putative		86800	102000	131000	63800	57200	45900	486000	17.9	20.9	26.9	13.1	11.8	9.4	0.3561	0.1305
LmxM.08_29.0510	5	5	0.25	1168	0.295	0.53	2.52	2.52	1.34	Dub2	cofilin-like protein		4400000	19300000	4630000	2350000	3040000	5850000	39600000	11.1	48.8	11.7	5.9	7.7	14.8	0.3519	0.1337
LmxM.21.1780	7	7	0.00237	387	0.00844	2.07	1.58	1.58	0.66	Dub2	40S ribosomal protein S6, putative		280000	310000	339000	200000	206000	183000	1520000	18.4	20.4	22.3	13.2	13.6	12	0.3478	0.1368
LmxM.33.0880	3	3	0.41	1247	0.453	0.344	2.85	2.85	1.51	Dub2	hypothetical protein, conserved		5050000	37500000	5140000	2880000	4870000	8980000	64400000	7.8	58.2	8	4.5	7.6	13.9	0.3467	0.14
LmxM.08_29.2590	3	3	0.00969	637	0.021	1.68	1.79	1.79	0.84	Dub2	hypothetical protein, conserved		16600	17000	23000	11900	10200	9540	88200	18.8	19.3	26.1	13.4	11.6	10.8	0.3406	0.1431
LmxM.18.1520	3	3	0.245	1164	0.29	0.538	1.64	1.64	0.71	Dub2	P-type H -ATPase, putative		22800	59800	27900	22000	21500	24000	178000	12.8	33.6	15.7	12.4	12.1	13.5	0.3405	0.1462
LmxM.31.0630	3	3	0.00515	520	0.0136	1.87	1.66	1.66	0.73	Dub2	hypothetical protein, conserved		104000	99900	125000	67900	71000	58400	526000	19.7	19	23.8	12.9	13.5	11.1	0.3391	0.1493
LmxM.16.0300	6	6	0.734	1323	0.765	0.117	1.68	1.68	0.75	Dub2	protein kinase, putative		5740	3320	21800	6390	6830	5120	49200	11.7	6.7	44.3	13	13.9	10.4	0.3363	0.1523
LmxM.24.2050	2	2	0.176	1120	0.217	0.664	1.35	1.35	0.43	Dub2	60S ribosomal protein L26, putative		111000	155000	194000	105000	124000	113000	803000	13.9	19.3	24.2	13.1	15.5	14	0.3347	0.1554
LmxM.25.0910	8	8	0.0466	912	0.0705	1.15	1.61	1.61	0.69	Dub2	cyclophilin a		1670000	1870000	2720000	1430000	1320000	1130000	10100000	16.5	18.5	26.8	14.1	13	11.2	0.3344	0.1584
LmxM.21.1566	5	4	0.284	1188	0.329	0.483	1.54	1.54	0.63	Dub2	hypothetical protein, conserved		132000	53500	60900	56900	52400	50100	406000	32.5	13.2	15	14	12.9	12.4	0.3343	0.1613
LmxM.22.0450	2	2	0.148	1092	0.187	0.728	1.54	1.54	0.62	Dub2	hypothetical protein, conserved		14300	15600	28300	13100	12100	12700	96100	14.9	16.3	29.4	13.6	12.6	13.2	0.3342	0.1643
LmxM.05.0140	2	2	0.0223	781	0.0393	1.41	1.7	1.7	0.77	Dub2	nucleolar RNA helicase II, putative		16000	15100	22500	12000	9600	9840	85000	18.8	17.8	26.5	14.1	11.3	11.6	0.3338	0.1672
LmxM.18.1150	3	3	0.0235	789	0.041	1.39	1.61	1.61	0.69	Dub2	hypothetical protein, conserved		37700	40600	56200	30200	26700	26500	218000	17.3	18.6	25.8	13.9	12.3	12.2	0.3338	0.1672
LmxM.33.3370	2	2	0.0432	893	0.0668	1.18	1.59	1.59	0.67	Dub2	hypothetical protein, conserved		48600	35700	30700	27000	24400	21000	187000	25.9	19.1	16.4	14.4	13	11.2	0.3337	0.1729
LmxM.18.1640	4	4	0.0313	847	0.051	1.29	1.6	1.6	0.67	Dub2	hypothetical protein, conserved		127000	134000	192000	97100	102000	85100	737000	17.3	18.2	26	13.2	13.8	11.5	0.3336	0.1757
LmxM.18.1370	28	28	0.0129	689	0.0258	1.59	1.59	1.59	0.66	Dub2	heat shock protein, putative		2060000	2210000	2860000	1580000	1520000	1400000	11600000	17.7	19	24.6	13.6	13.1	12	0.3335	0.1784
LmxM.10.0200	8	8	0.144	1086	0.183	0.738	1.41	1.41	0.5	Dub2	mitogen-activated protein kinase, putative (MPK10)		90800	109000	161000	92200	82000	81500	616000	14.7	17.6	26.1	15	13.3	13.2	0.3335	0.1784
LmxM.34.2740	17	16	0.0208	764	0.0376	1.43	1.53	1.53	0.61	Dub2	galactokinase-like protein		554000	493000	713000	366000	382000	402000	2910000	19.1	16.9	24.5	12.6	13.1	13.8	0.3334	0.1839
LmxM.22.0650	6	6	0.143	1084	0.182	0.739	1.4	1.4	0.48	Dub2	hypothetical protein, conserved		123000	146000	215000	118000	121000	108000	831000	14.8	17.6	25.9	14.2	14.6	13	0.3334	0.1839
LmxM.23.0490	2	2	0.928	1364	0.938	0.0278	1.12	1.12	0.16	Dub2	hypothetical protein, conserved		15700	18800	39700	24700	20900	20900	141000	11.2	13.3	28.2	17.6	14.9	14.8	0.3334	0.1839
LmxM.23.0340	2	2	0.104	1026	0.14	0.855	1.37	1.37	0.46	Dub2	(H )-ATPase G subunit, putative		15100	17000	24000	12900	14200	13800	97000	15.5	17.6	24.7	13.3	14.6	14.2	0.3333	0.1918
LmxM.16.0290	6	6	0.216	1152	0.258	0.588	1.34	1.34	0.42	Dub2	proteasome 26S non-ATPase subunit 9, putative		104000	94700	164000	102000	80800	88300	634000	16.5	14.9	25.9	16	12.7	13.9	0.3332	0.1944
LmxM.28.1530	4	4	0.0363	865	0.0579	1.24	1.54	1.54	0.62	Dub2	DEAD box RNA helicase, putative		27800	26400	38500	21600	21200	17400	153000	18.2	17.3	25.2	14.1	13.9	11.4	0.333	0.197
LmxM.15.0040	7	7	0.0125	684	0.0251	1.6	1.53	1.53	0.61	Dub2	hypothetical protein, conserved		175000	195000	234000	141000	135000	119000	999000	17.5	19.6	23.4	14.1	13.5	11.9	0.333	0.197
LmxM.08_29.1070	9	8	0.121	1051	0.158	0.801	1.38	1.38	0.46	Dub2	ribosomal protein L1a, putative		180000	193000	284000	168000	168000	140000	1130000	15.9	17	25	14.9	14.9	12.3	0.333	0.197
LmxM.28.0740	3	3	0.885	1357	0.9	0.0459	1.1	1.1	0.14	Dub2	hypothetical protein, conserved		6490	4650	10600	6700	6100	7020	41600	15.6	11.2	25.6	16.1	14.7	16.9	0.3329	0.2045
LmxM.23.0080	25	25	0.125	1059	0.163	0.788	1.33	1.33	0.41	Dub2	hypothetical protein, conserved		545000	604000	855000	497000	513000	499000	3510000	15.5	17.2	24.3	14.1	14.6	14.2	0.3323	0.207
LmxM.36.6270	4	4	0.0192	752	0.0352	1.45	1.83	1.83	0.87	Dub2	chaperone protein DNAj, putative		173000	160000	237000	126000	89300	96000	881000	19.7	18.2	26.9	14.3	10.1	10.9	0.3321	0.2094
LmxM.36.0310	4	4	0.00538	529	0.014	1.85	1.53	1.53	0.61	Dub2	hypothetical protein, conserved		58800	63200	75600	44400	42700	42200	327000	18	19.3	23.1	13.6	13.1	12.9	0.3319	0.2119
LmxM.18.0780	2	2	0.154	1101	0.193	0.714	1.9	1.9	0.93	Dub2	DNA-directed RNA polymerases II, putative		11300	16300	29300	11200	12300	6360	86700	13.1	18.8	33.7	13	14.1	7.3	0.3316	0.2142
LmxM.05.0350	11	11	0.00626	554	0.0156	1.81	1.55	1.55	0.63	Dub2	trypanothione reductase		260000	245000	304000	191000	172000	160000	1330000	19.5	18.4	22.8	14.3	12.9	12	0.3316	0.2142
LmxM.29.3300	3	3	0.0385	879	0.0605	1.22	1.6	1.6	0.67	Dub2	UV excision repair RAD23-like protein		20400	19800	29200	16800	12700	14000	113000	18.1	17.5	25.9	14.9	11.2	12.4	0.3314	0.219
LmxM.34.4770	6	6	0.0465	911	0.0704	1.15	1.43	1.43	0.52	Dub2	peptidyl-prolyl cis-trans isomerase (cyclophilin- 40), putative		243000	280000	358000	223000	197000	196000	1500000	16.2	18.7	23.9	14.9	13.1	13.1	0.3314	0.219
LmxM.34.0400	10	10	0.0135	695	0.0268	1.57	1.52	1.52	0.6	Dub2	40S ribosomal protein S3A, putative		407000	342000	458000	244000	289000	262000	2000000	20.3	17.1	22.9	12.2	14.4	13.1	0.3312	0.2236
LmxM.22.0800	2	2	0.0479	918	0.0719	1.14	1.42	1.42	0.5	Dub2	hypothetical protein, conserved		34400	40500	51400	28400	30000	30700	215000	16	18.8	23.9	13.2	13.9	14.2	0.331	0.2258
LmxM.24.1980	4	4	0.428	1253	0.471	0.327	1.56	1.56	0.64	Dub2	hypothetical protein, conserved		189000	57500	82200	90700	69100	50600	539000	35.1	10.7	15.2	16.8	12.8	9.4	0.3272	0.2281
LmxM.08_29.1570	4	3	0.829	1343	0.851	0.0702	1.1	1.1	0.14	Dub2	glutamamyl carboxypeptidase, putative,metallo-peptidase, Clan MH, Family M18		27700	18800	40200	23500	27100	28100	165000	16.8	11.4	24.3	14.2	16.4	17	0.3228	0.2303
LmxM.36.6540	4	4	0.0268	810	0.0456	1.34	1.62	1.62	0.7	Dub2	similarity to endo-1-like protein		41000	45800	59900	33100	31900	25400	237000	17.3	19.3	25.3	14	13.5	10.7	0.3203	0.2326
LmxM.34.3080	7	7	0.936	1365	0.945	0.0244	1.04	1.04	0.05	Dub2	glycerol kinase, glycosomal, putative		15400	11100	25000	16900	16700	16000	101000	15.2	11	24.7	16.7	16.5	15.8	0.3155	0.2348
LmxM.16.0540	3	3	0.0124	683	0.025	1.6	1.49	1.49	0.57	Dub2	aspartate carbamoyltransferase, putative		62000	55200	71800	38200	44500	44300	316000	19.6	17.5	22.7	12.1	14.1	14	0.3136	0.237
LmxM.29.3130	6	6	0.0127	686	0.0256	1.59	1.84	1.84	0.88	Dub2	valyl-tRNA synthetase, putative		160000	165000	215000	119000	82500	92300	834000	19.2	19.8	25.8	14.3	9.9	11.1	0.3108	0.2393
LmxM.30.2020;LmxM.30.1890	13	12	0.449	1264	0.489	0.31	1.18	1.18	0.24	Dub2	succinyl-diaminopimelate desuccinylase-like protein		895000	1060000	1550000	1070000	975000	918000	6470000	13.8	16.4	23.9	16.6	15.1	14.2	0.3039	0.2415
LmxM.08_29.2020	5	5	0.025	802	0.0429	1.37	1.5	1.5	0.59	Dub2	serine/threonine protein kinase, putative,protein kinase, putative		36100	30000	41800	22200	22700	27100	180000	20.1	16.7	23.3	12.3	12.6	15	0.2926	0.2437
LmxM.30.0010	12	12	0.0382	878	0.06	1.22	1.42	1.42	0.51	Dub2	5-methyltetrahydropteroyltriglutamate--homocyst ei nemethyltransferase, putative		346000	298000	419000	270000	255000	223000	1810000	19.1	16.5	23.1	14.9	14.1	12.3	0.285	0.246
LmxM.32.0240	8	8	0.0353	861	0.0565	1.25	1.51	1.51	0.6	Dub2	thiol-dependent reductase 1		191000	192000	265000	163000	126000	139000	1080000	17.8	17.9	24.6	15.2	11.7	12.9	0.2798	0.2483
LmxM.19.0820	2	2	0.0794	996	0.11	0.959	1.48	1.48	0.57	Dub2	ATG8/AUT7/APG8/PAZ2, putative		48100	36400	30000	28300	27500	21500	192000	25.1	19	15.6	14.7	14.3	11.2	0.2722	0.2505
LmxM.06.0410	3	3	0.0526	936	0.0775	1.11	1.65	1.65	0.72	Dub2	60S ribosomal protein L19, putative		36500	47200	59500	24400	35600	26700	230000	15.9	20.5	25.9	10.6	15.5	11.6	0.2644	0.2528
LmxM.36.1960	5	5	0.0237	793	0.0412	1.38	1.43	1.43	0.52	Dub2	phosphomannomutase, putative		49900	60500	70000	41600	41600	42700	306000	16.3	19.7	22.9	13.6	13.6	13.9	0.2624	0.2551
LmxM.19.0660	4	3	0.0151	712	0.0292	1.54	1.8	1.8	0.85	Dub2	DNA-directed RNA polymerase, alpha subunit, putative		57800	57200	75700	43600	30400	31800	296000	19.5	19.3	25.5	14.7	10.3	10.7	0.2511	0.2574
LmxM.15.0390	5	5	0.0237	792	0.0413	1.38	1.73	1.73	0.79	Dub2	cytoplasmic l-asparaginase i-like protein		98400	125000	86400	47600	67700	63800	489000	20.1	25.6	17.7	9.7	13.8	13	0.2296	0.2598
LmxM.29.1250	5	5	0.0142	704	0.0278	1.56	1.95	1.95	0.97	Dub2	Pyridoxal kinase, putative		57800	57500	74500	40200	32200	24800	287000	20.1	20	26	14	11.2	8.6	0.2287	0.2622
LmxM.28.0890	3	2	0.103	1025	0.138	0.859	1.32	1.32	0.4	Dub2	ribonucleoside-diphosphate reductase large chain, putative		25700	22400	33600	22400	19800	19500	143000	17.9	15.6	23.4	15.6	13.8	13.6	0.2247	0.2646
LmxM.16.0760	9	9	0.186	1127	0.228	0.642	1.29	1.29	0.36	Dub2	transaldolase, putative		394000	465000	627000	434000	359000	361000	2640000	14.9	17.6	23.7	16.4	13.6	13.7	0.2184	0.267
LmxM.28.0040	4	3	0.625	1300	0.663	0.178	1.03	0.97	-0.04	RDK2	hypothetical protein, conserved		7760	919	5530	4650	4250	5750	28900	26.9	3.2	19.2	16.1	14.7	19.9	0.2099	0.2693
LmxM.31.2690	6	6	0.0217	775	0.0386	1.41	1.67	1.67	0.74	Dub2	ribosomal protein L27, putative		157000	192000	225000	102000	137000	105000	917000	17.1	21	24.5	11.1	14.9	11.4	0.1978	0.2718
LmxM.04.0470	3	3	0.0462	909	0.0702	1.15	1.37	1.37	0.45	Dub2	60S ribosomal protein L11 (L5, L16)		54300	54300	72800	40500	45800	46400	314000	17.3	17.3	23.2	12.9	14.6	14.8	0.1934	0.2742
LmxM.31.0890	2	2	0.135	1075	0.173	0.762	1.47	1.47	0.56	Dub2	ethanolamine-phosphate cytidylyltransferase, putative		16100	14600	24600	15700	11200	10600	92900	17.4	15.7	26.5	16.9	12.1	11.4	0.156	0.2766
LmxM.08_29.2800	4	3	0.0608	958	0.0875	1.06	1.35	1.35	0.43	Dub2	unspecified product		337000	384000	491000	296000	309000	294000	2110000	16	18.2	23.3	14	14.6	13.9	0.1552	0.2792
LmxM.34.0830	12	8	0.659	1308	0.694	0.158	1.11	1.11	0.16	Dub2	NADH-dependent fumarate reductase-like protein		72000	40900	48800	52500	46800	45700	307000	23.5	13.3	15.9	17.1	15.3	14.9	0.138	0.2818
LmxM.30.1395	2	2	0.0101	644	0.0216	1.67	1.64	1.64	0.71	Dub2	hypothetical protein, conserved		32400	36000	41200	25900	21500	19600	177000	18.3	20.4	23.3	14.7	12.1	11.1	0.1247	0.2844
LmxM.33.0350	4	4	0.545	1287	0.584	0.234	1.11	0.9	-0.15	RDK2	eukaryotic translation initiation factor 5, putative		27000	25200	56000	43300	41400	35700	229000	11.8	11	24.5	19	18.1	15.6	0.1153	0.2871
LmxM.17.0735	4	4	0.0347	857	0.0558	1.25	1.37	1.37	0.45	Dub2	ysine decarboxylase-like protein		52000	51200	67600	44300	39100	41600	296000	17.6	17.3	22.9	15	13.2	14.1	0.1059	0.2898
LmxM.34.1050	3	3	0.879	1355	0.895	0.0484	1.01	1.01	0.01	Dub2	protein kinase, putative		32600	25800	51900	39800	35900	33900	220000	14.8	11.7	23.6	18.1	16.3	15.4	0.1035	0.2925
LmxM.34.3830	2	2	0.905	1362	0.916	0.038	1.1	1.1	0.13	Dub2	hypothetical protein, conserved		4700	1170	1310	3100	2110	1330	13700	34.2	8.5	9.5	22.6	15.4	9.7	0.099	0.2952
LmxM.01.0410	5	5	0.102	1023	0.138	0.86	1.57	1.57	0.65	Dub2	unspecified product		211000	146000	253000	132000	157000	99100	998000	21.1	14.6	25.3	13.3	15.7	9.9	0.0985	0.2978
LmxM.34.4750	2	2	0.0751	990	0.105	0.98	1.33	1.33	0.41	Dub2	glyceraldehyde-3-phosphate dehydrogenase-like protein		60800	42600	46400	39900	38000	34700	262000	23.2	16.2	17.7	15.2	14.5	13.2	0.0941	0.3005
LmxM.36.5010;LmxM.36.5120	3	3	0.856	1350	0.874	0.0583	1	1	0	Dub2	40S ribosomal protein SA, putative		37600	35000	65100	43500	47000	46900	275000	13.7	12.7	23.7	15.8	17.1	17	0.0742	0.3032
LmxM.30.1070	2	2	0.00905	628	0.0199	1.7	1.82	1.82	0.86	Dub2	biotin/lipoate protein ligase-like protein		36100	33300	40700	22100	22600	15900	171000	21.2	19.5	23.8	13	13.2	9.3	0.0693	0.3059
LmxM.29.2980	26	25	0.131	1068	0.169	0.773	1.3	1.3	0.37	Dub2	glyceraldehyde 3-phosphate dehydrogenase, glycosomal		10500000	8100000	12500000	7860000	7800000	8370000	55200000	19.1	14.7	22.7	14.2	14.1	15.2	0.0677	0.3086
LmxM.26.0830	6	6	0.225	1157	0.269	0.571	1.45	1.45	0.54	Dub2	asparagine synthetase a, putative,aspartate--ammonia ligase, putative		151000	108000	207000	147000	88200	86200	787000	19.2	13.7	26.3	18.7	11.2	10.9	0.0507	0.3113
LmxM.07.0280	2	2	0.2	1135	0.244	0.613	1.44	1.44	0.52	Dub2	ubiquitin-protein ligase-like, putative		4910	2730	4740	3600	2530	2470	21000	23.4	13	22.6	17.2	12.1	11.8	0.0496	0.314
LmxM.15.1230	3	3	0.324	1214	0.368	0.434	1.36	0.73	-0.45	RDK2	nucleoside transporter 1, putative		42600	9840	12800	32500	24200	32400	154000	27.6	6.4	8.3	21	15.7	21	0.0422	0.3168
LmxM.36.1660	2	2	0.815	1338	0.84	0.0755	1.1	1.1	0.14	Dub2	tRNA pseudouridine synthase A, putative		8660	4140	5580	4670	5540	6490	35100	24.7	11.8	15.9	13.3	15.8	18.5	0.0336	0.3195
LmxM.11.0100	4	4	0.0436	897	0.067	1.17	1.63	1.63	0.7	Dub2	seryl-tRNA synthetase, putative		48700	55400	71800	42900	28100	36900	284000	17.1	19.5	25.3	15.1	9.9	13	0.0271	0.3223
LmxM.13.0610	4	4	0.522	1277	0.564	0.249	1.23	1.23	0.3	Dub2	actyltransferase-like protein		13000	7370	15400	7730	11400	9840	64700	20	11.4	23.8	11.9	17.7	15.2	0.027	0.325
LmxM.32.2300	4	4	0.0585	953	0.0847	1.07	1.47	1.47	0.55	Dub2	udp-glc 4'-epimerase, putative		71000	56500	84700	53200	50700	40700	357000	19.9	15.8	23.7	14.9	14.2	11.4	0.0255	0.3278
LmxM.24.1500	3	3	0.0382	876	0.0601	1.22	1.5	1.5	0.58	Dub2	IgE-dependent histamine-releasing factor, putative		244000	252000	333000	218000	167000	168000	1380000	17.7	18.2	24.1	15.8	12.1	12.1	0.0208	0.3305
LmxM.34.1180;LmxM.34.1190	66	60	0.00701	577	0.0168	1.78	1.44	1.44	0.52	Dub2	NADH-dependent fumarate reductase, putative		9190000	7260000	8550000	5690000	5890000	5810000	42400000	21.7	17.1	20.2	13.4	13.9	13.7	0.0202	0.3332
LmxM.34.3230	20	20	0.64	1303	0.677	0.169	1.18	1.18	0.24	Dub2	cystathione gamma lyase, putative		23400000	13000000	27900000	18800000	14600000	21100000	119000000	19.7	11	23.5	15.8	12.3	17.8	0.0199	0.3359
LmxM.09.0970;LmxM.32.1540	10	8	0.0522	933	0.0772	1.11	1.33	1.33	0.41	Dub2	elongation factor-1 gamma		853000	885000	1150000	781000	700000	695000	5060000	16.9	17.5	22.7	15.4	13.8	13.7	0.0197	0.3385
LmxM.31.3900	3	3	0.0533	939	0.0782	1.11	1.52	1.52	0.6	Dub2	60S ribosomal protein L2, putative		47000	52900	69200	42000	39100	30100	280000	16.8	18.9	24.7	15	13.9	10.7	0.0193	0.3412
LmxM.34.4810	3	3	0.0816	999	0.113	0.948	1.8	1.8	0.85	Dub2	hypothetical protein, conserved		37100	34800	50300	35100	16600	16200	190000	19.5	18.3	26.5	18.5	8.7	8.5	0.0192	0.3438
LmxM.26.0840	2	2	0.756	1329	0.785	0.105	1.04	0.96	-0.06	RDK2	hypothetical protein, conserved		7340	4040	12400	5910	9800	9060	48500	15.1	8.3	25.5	12.2	20.2	18.7	0.017	0.3464
LmxM.36.0080	2	2	0.0266	808	0.0453	1.34	1.84	1.84	0.88	Dub2	leucine carboxyl methyltransferase, putative		14300	14900	18100	11500	6520	7670	73000	19.5	20.4	24.8	15.8	8.9	10.5	0.0156	0.349
LmxM.16.1420	6	6	0.0236	791	0.0412	1.39	1.37	1.37	0.45	Dub2	hypothetical protein, conserved		406000	390000	494000	344000	304000	293000	2230000	18.2	17.5	22.1	15.4	13.6	13.2	0.0147	0.3516
LmxM.22.1470	3	3	0.282	1185	0.328	0.484	1.42	1.42	0.5	Dub2	hypothetical protein, conserved		3650	2020	3680	2360	1440	2800	16000	22.9	12.7	23	14.8	9	17.5	0.0146	0.3542
LmxM.23.1450	2	2	0.378	1235	0.422	0.375	1.41	0.71	-0.5	RDK2	hypothetical protein, conserved		343	1330	2630	2700	1890	1490	10400	3.3	12.8	25.3	26	18.2	14.4	0.0143	0.3567
LmxM.24.0040	2	2	0.998	1379	0.998	0.00106	1.04	1.04	0.06	Dub2	60S ribosomal protein L17, putative		20300	28400	44800	34500	30900	24100	183000	11.1	15.5	24.5	18.9	16.9	13.2	0.013	0.3593
LmxM.36.3100	3	3	0.00756	595	0.0175	1.76	1.41	1.41	0.49	Dub2	ATP synthase, putative		140000	137000	165000	112000	104000	99000	757000	18.5	18.1	21.8	14.8	13.7	13.1	0.0119	0.3618
LmxM.07.0900;LmxM.18.0640	2	2	0.311	1207	0.356	0.449	1.43	0.7	-0.51	RDK2	serine/threonine kinase, putative,protein kinase, putative		3520	9680	17800	15600	15500	13100	75300	4.7	12.9	23.7	20.8	20.6	17.4	0.0118	0.3643
LmxM.33.0190	16	16	0.0043	482	0.0123	1.91	1.58	1.58	0.66	Dub2	hypothetical protein, conserved		3870000	3680000	4140000	2790000	2440000	2180000	19100000	20.3	19.3	21.7	14.6	12.8	11.4	0.0115	0.3667
LmxM.05.0790	2	2	0.35	1225	0.394	0.404	1.56	0.64	-0.65	RDK2	hypothetical protein, conserved		7870	1420	5810	10500	8520	4600	38700	20.3	3.7	15	27.1	22	11.9	0.011	0.3692
LmxM.16.1210	2	2	0.188	1129	0.229	0.64	3.97	0.25	-1.99	RDK2	hypothetical protein, conserved		7.53	684	709	2500	1990	1070	6960	0.1	9.8	10.2	35.9	28.6	15.4	0.0101	0.3716
LmxM.12.1270	3	3	0.00144	301	0.00662	2.18	1.52	1.52	0.6	Dub2	arginine N-methyltransferase-like protein		41600	43900	42400	29800	29200	25300	212000	19.6	20.7	20	14	13.8	11.9	0.0095	0.3741
LmxM.30.2150	4	4	0.0175	738	0.0326	1.49	1.36	1.36	0.45	Dub2	prostaglandin f2-alpha synthase		69200	71000	87100	55300	58500	53100	394000	17.6	18	22.1	14	14.8	13.5	0.0092	0.3765
LmxM.36.3590	11	10	0.000655	209	0.00432	2.36	1.5	1.5	0.59	Dub2	cysteine synthase, putative		1010000	925000	967000	674000	657000	601000	4830000	20.8	19.2	20	13.9	13.6	12.4	0.008	0.3789
LmxM.27.1680	4	4	0.256	1173	0.301	0.521	1.3	1.3	0.38	Dub2	hypothetical protein, conserved		18200	25500	31300	23000	18500	16100	133000	13.7	19.2	23.6	17.3	13.9	12.1	0.0076	0.3812
LmxM.34.2150	5	5	0.981	1375	0.984	0.00698	1.04	1.04	0.05	Dub2	hypothetical protein, conserved		35100	24200	45900	34700	34500	32100	206000	17	11.7	22.2	16.8	16.7	15.6	0.0073	0.3836
LmxM.16.1460;LmxM.16.1460a	3	3	0.131	1069	0.169	0.771	1.26	1.26	0.34	Dub2	kinesin, putative		233000	228000	322000	218000	211000	190000	1400000	16.6	16.3	22.9	15.5	15	13.6	0.0066	0.3859
LmxM.26.1570	4	4	0.0314	848	0.0511	1.29	1.41	1.41	0.5	Dub2	thimet oligopeptidase, putative,metallo-peptidase, Clan MA(E), Family M3		106000	80100	105000	75700	66200	63500	496000	21.3	16.2	21.1	15.3	13.4	12.8	0.005	0.3883
LmxM.03.0030	4	4	0.0114	670	0.0235	1.63	1.47	1.47	0.56	Dub2	D-3-phosphoglycerate dehydrogenase-like protein		86400	89400	103000	71300	62200	56400	469000	18.4	19.1	22	15.2	13.3	12	0.0047	0.3906
LmxM.06.1170	2	2	0.0736	985	0.103	0.987	1.44	1.44	0.52	Dub2	nuclear transport factor 2 protein(NFT2), putative		13700	15800	20300	13000	12000	9530	84400	16.2	18.7	24.1	15.4	14.3	11.3	0.0045	0.3929
LmxM.34.0750	2	2	0.163	1111	0.202	0.694	1.39	1.39	0.47	Dub2	proteasome activator protein pa26, putative		26900	19700	32300	18700	22900	15100	136000	19.8	14.5	23.8	13.8	16.9	11.2	0.004	0.3952
LmxM.24.0761	6	5	0.0777	993	0.108	0.967	1.38	1.38	0.46	Dub2	malic enzyme		105000	101000	142000	97200	74700	81300	602000	17.5	16.8	23.6	16.2	12.4	13.5	0.004	0.3952
LmxM.03.0540	6	5	0.0617	961	0.0886	1.05	1.49	1.49	0.57	Dub2	26S protease regulatory subunit, putative,serine peptidase, Clan SJ, family S16, putative		94300	64000	89900	66000	49600	51300	415000	22.7	15.4	21.7	15.9	11.9	12.3	0.0039	0.3997
LmxM.03.0070	11	11	0.313	1208	0.357	0.447	1.3	0.77	-0.37	RDK2	hypothetical protein, conserved		21400	7610	12000	16700	17600	18800	94100	22.7	8.1	12.7	17.8	18.7	20	0.0038	0.4019
LmxM.16.0740	2	2	0.144	1087	0.183	0.737	2.08	0.48	-1.06	RDK2	hypothetical protein, conserved		2870	679	936	4560	2500	2270	13800	20.8	4.9	6.8	33	18.1	16.4	0.0037	0.4041
LmxM.34.1230	9	9	0.0523	934	0.0772	1.11	1.5	1.5	0.59	Dub2	short chain dehydrogenase, putative		386000	370000	512000	345000	254000	245000	2110000	18.3	17.5	24.2	16.3	12	11.6	0.0028	0.4063
LmxM.32.2280	2	2	0.0277	816	0.0468	1.33	1.67	1.67	0.74	Dub2	hypothetical protein, conserved		9050	7940	10400	4090	6230	6030	43700	20.7	18.2	23.7	9.4	14.3	13.8	0.0026	0.4085
LmxM.27.1100	2	2	0.0786	994	0.109	0.962	15.16	0.07	-3.92	RDK2	hypothetical protein, conserved		1520	2.77	301	10500	9520	7530	29400	5.2	0	1	35.8	32.4	25.6	0.0023	0.4107
LmxM.18.0600	2	2	0.73	1322	0.762	0.118	1.04	0.96	-0.06	RDK2	hypothetical protein, conserved		19400	10100	22200	19700	16500	17600	105000	18.4	9.6	21	18.7	15.6	16.7	0.0022	0.4129
LmxM.09.0770	8	8	0.0375	871	0.0593	1.23	1.37	1.37	0.45	Dub2	oligopeptidase b,serine peptidase, clan SC, family S9A-like protein		112000	124000	148000	106000	88300	86300	664000	16.9	18.7	22.2	15.9	13.3	13	0.0021	0.415
LmxM.17.0140	11	11	0.0527	937	0.0776	1.11	1.33	1.33	0.41	Dub2	peptidase t, putative,peptidase T, putative, metallo-peptidase, ClanMH, family M20B		324000	230000	289000	213000	210000	212000	1480000	21.9	15.6	19.6	14.4	14.2	14.3	0.0019	0.4171
LmxM.36.1230	3	3	0.148	1090	0.187	0.729	1.97	0.51	-0.98	RDK2	hypothetical protein, conserved		1030	2780	5280	5080	7080	5720	27000	3.8	10.3	19.6	18.8	26.3	21.2	0.0019	0.4171
LmxM.22.0570	8	6	0.334	1218	0.378	0.423	1.17	1.17	0.22	Dub2	proteasome regulatory ATPase subunit 1, putative		81000	83500	120000	83200	80000	80300	528000	15.3	15.8	22.7	15.8	15.1	15.2	0.0017	0.4213
LmxM.34.2900	2	2	0.116	1041	0.154	0.814	7.02	0.14	-2.81	RDK2	hypothetical protein, conserved		907	11.9	2610	8680	7990	8050	28300	3.2	0	9.2	30.7	28.3	28.5	0.0017	0.4213
LmxM.28.1290	2	2	0.107	1029	0.144	0.842	1.47	1.47	0.55	Dub2	hypothetical protein, conserved		25600	39400	37100	29300	19500	20700	172000	14.9	23	21.6	17.1	11.4	12.1	0.0016	0.4255
LmxM.05.1140	2	2	0.113	1036	0.15	0.824	2.39	0.42	-1.25	RDK2	vacuolar ATPase subunit-like protein		9940	2400	1230	10500	10300	11600	46000	21.6	5.2	2.7	22.9	22.3	25.3	0.0016	0.4255
LmxM.32.1330	7	7	0.00309	435	0.0098	2.01	1.42	1.42	0.51	Dub2	cysteine conjugate beta-lyase, aminotransferase- like protein		246000	230000	266000	186000	165000	171000	1260000	19.5	18.2	21	14.7	13	13.6	0.0015	0.4296
LmxM.32.1220	10	10	0.892	1359	0.905	0.0434	1.06	1.06	0.09	Dub2	hypothetical protein, conserved		161000	87500	144000	127000	124000	119000	762000	21.1	11.5	18.9	16.7	16.2	15.6	0.0015	0.4296
LmxM.36.3840	3	3	0.301	1199	0.346	0.461	1.22	1.22	0.28	Dub2	glycyl tRNA synthetase, putative		21900	14600	22900	16800	17000	15000	108000	20.2	13.5	21.2	15.5	15.7	13.9	0.0013	0.4336
LmxM.28.1010	2	2	0.00935	631	0.0204	1.69	1.53	1.53	0.62	Dub2	ribosomal protein S20, putative		45000	40000	47100	33200	27200	25700	218000	20.6	18.3	21.6	15.2	12.5	11.8	0.001	0.4356
LmxM.34.0980;LmxM.34.0970	10	10	0.0772	992	0.107	0.969	1.32	1.32	0.4	Dub2	aldose 1-epimerase-like protein		535000	439000	616000	417000	431000	356000	2790000	19.2	15.7	22	14.9	15.4	12.7	0.001	0.4356
LmxM.29.3650	4	3	0.417	1250	0.46	0.337	1.15	1.15	0.2	Dub2	ribosomal protein L15, putative		35000	37300	52900	35000	34800	39400	235000	14.9	15.9	22.6	14.9	14.8	16.8	0.001	0.4356
LmxM.14.0970	13	13	0.318	1211	0.363	0.441	1.18	1.18	0.24	Dub2	hypothetical protein, conserved		293000	224000	353000	237000	241000	256000	1600000	18.2	14	22	14.8	15	16	0.0009	0.4415
LmxM.22.1630	2	2	0.298	1197	0.343	0.464	1.42	0.71	-0.5	RDK2	CCR4 associated factor, putative		47000	18200	25200	58800	33600	35600	218000	21.5	8.3	11.5	26.9	15.4	16.3	0.0009	0.4415
LmxM.22.1330	2	2	0.0713	981	0.1	0.999	2.75	0.36	-1.46	RDK2	hypothetical protein, conserved		1990	6420	9570	14400	20600	14400	67400	2.9	9.5	14.2	21.4	30.6	21.3	0.0008	0.4454
LmxM.31.2980	2	2	0.735	1324	0.766	0.116	1.06	0.95	-0.08	RDK2	ATP binding protein-like protein		18000	21800	35700	32500	21600	25600	155000	11.6	14	23	20.9	13.9	16.5	0.0007	0.4473
LmxM.17.0600	4	4	0.17	1118	0.21	0.679	1.7	0.59	-0.77	RDK2	P-type ATPase, putative		9260	2980	10300	12900	12200	13200	61000	15.2	4.9	16.9	21.2	20.1	21.7	0.0006	0.4492
LmxM.05.0120	2	2	0.0547	943	0.08	1.1	2.82	0.35	-1.49	RDK2	hypothetical protein, conserved		2850	1260	697	3980	3590	5990	18400	15.5	6.9	3.8	21.7	19.5	32.6	0.0006	0.4492
LmxM.24.0100	3	3	0.0459	906	0.0698	1.16	3.52	0.28	-1.82	RDK2	hypothetical protein, conserved		1050	5720	3160	14400	10800	9750	44900	2.3	12.7	7	32.2	24	21.7	0.0006	0.4492
LmxM.33.2850	12	12	0.537	1286	0.576	0.24	1.16	0.87	-0.21	RDK2	serine acetyltransferase, putative		31200	15600	35100	35900	34300	24500	176000	17.7	8.8	19.9	20.3	19.4	13.9	0.0005	0.4548
LmxM.12.0230	2	2	0.0477	917	0.0717	1.14	3.48	0.29	-1.8	RDK2	hypothetical protein, conserved		149	658	638	1480	2100	1450	6470	2.3	10.2	9.9	22.8	32.5	22.4	0.0005	0.4548
LmxM.18.1130	2	2	0.0454	903	0.0693	1.16	2.89	0.35	-1.53	RDK2	ras-related protein rab-5, putative		4510	2530	10400	20600	14500	15500	68000	6.6	3.7	15.3	30.2	21.3	22.7	0.0004	0.4585
LmxM.08_29.0020	5	5	0.0681	976	0.0962	1.02	1.66	1.66	0.73	Dub2	transcription factor-like protein		26100	29500	32700	14400	13100	25700	141000	18.4	20.8	23.1	10.2	9.2	18.2	0.0003	0.4604
LmxM.30.0140	3	3	0.0185	748	0.0341	1.47	1.61	1.61	0.69	Dub2	ubiquitin hydrolase, putative,cysteine peptidase, Clan CA, family C19, putative	DUB14	58800	52800	62500	43900	34700	29300	282000	20.8	18.7	22.2	15.6	12.3	10.4	0.0003	0.4604
LmxM.19.0390	4	4	0.358	1230	0.402	0.396	1.16	1.16	0.21	Dub2	40S ribosomal protein S13, putative		34900	37400	52100	36500	36600	34600	232000	15	16.1	22.4	15.7	15.8	14.9	0.0003	0.4604
LmxM.29.0930	2	2	0.499	1272	0.542	0.266	1.18	0.85	-0.24	RDK2	hypothetical protein, conserved		27300	12400	22800	30100	19300	24300	136000	20.1	9.1	16.8	22.1	14.2	17.8	0.0003	0.4604
LmxM.05.0380	10	10	0.207	1142	0.25	0.602	1.45	0.69	-0.54	RDK2	microtubule-associated protein, putative		1230000	2320000	3490000	3600000	3310000	3320000	17300000	7.1	13.4	20.2	20.9	19.2	19.2	0.0003	0.4604
LmxM.31.3570	3	2	0.0534	940	0.0783	1.11	2.83	0.35	-1.5	RDK2	hypothetical protein, conserved		568	2090	1730	5050	4180	3170	16800	3.4	12.5	10.3	30.1	24.9	18.9	0.0003	0.4604
LmxM.21.1540	2	2	0.0159	720	0.0305	1.52	10.43	0.1	-3.38	RDK2	hypothetical protein, conserved		367	136	1420	7470	7360	5270	22000	1.7	0.6	6.5	33.9	33.4	23.9	0.0003	0.4604
LmxM.33.3340	2	2	0.0226	783	0.0397	1.4	12.89	0.08	-3.69	RDK2	hypothetical protein, conserved		586	49.1	619	6040	5030	5100	17400	3.4	0.3	3.6	34.7	28.9	29.3	0.0003	0.4604
LmxM.17.0980	2	2	0.0144	705	0.0281	1.55	1.63	1.63	0.7	Dub2	hypothetical protein, conserved		22100	20800	23200	16600	12900	11100	107000	20.7	19.5	21.7	15.5	12.1	10.4	0.0002	0.4746
LmxM.33.4600	2	2	0.148	1093	0.187	0.727	1.23	1.23	0.3	Dub2	hypothetical protein, conserved		33400	32700	44600	32800	27700	29500	201000	16.7	16.3	22.2	16.3	13.8	14.7	0.0002	0.4746
LmxM.33.2580	7	7	0.423	1252	0.466	0.332	1.21	1.21	0.27	Dub2	hypothetical protein, conserved		226000	331000	382000	307000	272000	199000	1720000	13.2	19.3	22.3	17.9	15.8	11.6	0.0002	0.4746
LmxM.36.4500	3	3	0.16	1107	0.2	0.699	1.47	0.68	-0.56	RDK2	hypothetical protein, conserved		29100	32900	68600	62600	63700	65700	323000	9	10.2	21.3	19.4	19.7	20.4	0.0002	0.4746
LmxM.34.2910	2	2	0.0484	919	0.0726	1.14	2.52	0.4	-1.34	RDK2	hypothetical protein, conserved		7780	10300	24900	27900	40500	39900	151000	5.1	6.8	16.4	18.5	26.8	26.4	0.0002	0.4746
LmxM.12.1200	2	2	0.0372	868	0.0591	1.23	3.55	0.28	-1.83	RDK2	hypothetical protein, unknown function		298	818	1200	2900	3420	1890	10500	2.8	7.8	11.4	27.6	32.5	18	0.0002	0.4746
LmxM.30.1650	2	2	0.0226	784	0.0398	1.4	5.27	0.19	-2.4	RDK2	hypothetical protein, conserved		1220	591	3090	12000	6660	7200	30800	4	1.9	10.1	39	21.7	23.4	0.0002	0.4746
LmxM.30.1840;LmxM.30.1830	4	3	0.0154	714	0.0297	1.53	7.71	0.13	-2.95	RDK2	hypothetical protein, unknown function		406	507	2640	10300	8900	8230	31000	1.3	1.6	8.5	33.2	28.8	26.6	0.0002	0.4746
LmxM.28.0540	2	2	0.0307	844	0.0502	1.3	1.33	1.33	0.41	Dub2	ribosomal protein S26, putative		16300	13000	17100	11800	11800	11200	81200	20	16	21	14.5	14.6	13.8	0.0001	0.488
LmxM.30.0560	7	7	0.301	1200	0.346	0.461	1.27	1.27	0.34	Dub2	mevalonate kinase, putative		375000	550000	373000	251000	337000	438000	2320000	16.1	23.7	16.1	10.8	14.5	18.8	0.0001	0.488
LmxM.29.2550	40	2	0.133	1073	0.172	0.766	1.25	1.25	0.32	Dub2	heat shock 70-related protein 1, mitochondrial precursor, putative		162000	191000	229000	164000	163000	140000	1050000	15.4	18.2	21.8	15.6	15.6	13.3	0.0001	0.488
LmxM.34.2090	7	7	0.142	1081	0.181	0.742	1.23	1.23	0.29	Dub2	kinesin, putative		174000	166000	226000	170000	145000	148000	1030000	17	16.2	22	16.5	14.1	14.3	0.0001	0.488
LmxM.13.1090	5	4	0.316	1209	0.361	0.443	1.19	1.19	0.25	Dub2	proteasome regulatory ATPase subunit 2, putative		61600	61700	88900	67700	58200	52800	391000	15.8	15.8	22.7	17.3	14.9	13.5	0.0001	0.488
LmxM.29.3410	3	3	0.431	1258	0.472	0.326	1.17	1.17	0.23	Dub2	hypothetical protein, conserved		45300	32900	54000	40300	40800	31600	245000	18.5	13.4	22	16.5	16.6	12.9	0.0001	0.488
LmxM.32.2430	7	7	0.476	1268	0.518	0.286	1.13	1.13	0.18	Dub2	hypothetical protein, conserved		68600	43500	54700	47300	48200	52100	314000	21.8	13.8	17.4	15.1	15.3	16.6	0.0001	0.488
LmxM.21.1700	8	8	0.701	1315	0.735	0.134	1.08	1.08	0.12	Dub2	proteasome alpha 2 subunit, putative		222000	295000	365000	273000	276000	264000	1690000	13.1	17.4	21.5	16.1	16.3	15.6	0.0001	0.488
LmxM.08_29.2250	4	4	0.966	1373	0.97	0.0131	1.01	1.01	0.01	Dub2	hypothetical protein, conserved		38700	28600	52100	48900	36100	33500	238000	16.3	12	21.9	20.5	15.2	14.1	0.0001	0.488
LmxM.29.3500	7	7	0.72	1318	0.753	0.123	1.04	0.96	-0.06	RDK2	S-adenosylmethionine synthetase		224000	222000	360000	304000	284000	252000	1650000	13.6	13.5	21.9	18.5	17.2	15.3	0.0001	0.488
LmxM.10.1240	2	2	0.509	1274	0.551	0.259	1.11	0.9	-0.15	RDK2	hypothetical protein, conserved		24600	21900	39500	32100	28900	34400	181000	13.5	12.1	21.8	17.7	15.9	19	0.0001	0.488
LmxM.05.1060;LmxM.05.1061	3	3	0.283	1187	0.329	0.483	1.25	0.8	-0.33	RDK2	ATPase, putative		30200	31800	57400	48500	45200	56200	269000	11.2	11.8	21.3	18	16.8	20.9	0.0001	0.488
LmxM.15.1310	31	31	0.166	1116	0.205	0.689	1.49	0.67	-0.57	RDK2	cation transporter, putative		871000	360000	618000	852000	836000	1060000	4600000	18.9	7.8	13.4	18.5	18.2	23.1	0.0001	0.488
LmxM.20.0510	8	8	0.134	1074	0.172	0.765	1.55	0.65	-0.63	RDK2	hypothetical protein, conserved		94400	44500	42400	106000	89400	84800	462000	20.5	9.6	9.2	23	19.4	18.4	0.0001	0.488
LmxM.33.1090	2	2	0.21	1147	0.253	0.597	1.61	0.62	-0.68	RDK2	dihydroxyacetonephosphate acetyltransferase		3880	1880	4100	3540	7300	5000	25700	15.1	7.3	16	13.8	28.4	19.5	0.0001	0.488
LmxM.31.0350	4	4	0.122	1055	0.16	0.796	1.63	0.61	-0.71	RDK2	hypothetical protein, conserved		9660	11200	22800	26900	25000	19300	115000	8.4	9.7	19.8	23.5	21.8	16.8	0.0001	0.488
LmxM.15.0290	3	3	0.168	1117	0.207	0.684	1.73	0.58	-0.79	RDK2	hypothetical protein, conserved		2860	5250	6840	11100	9240	5430	40700	7	12.9	16.8	27.3	22.7	13.3	0.0001	0.488
LmxM.32.0010	4	4	0.0738	987	0.103	0.986	2.21	0.45	-1.15	RDK2	hypothetical protein, conserved		15000	5370	14700	26000	31700	19900	113000	13.3	4.8	13.1	23.1	28.1	17.7	0.0001	0.488
LmxM.26.2410	4	4	0.0517	931	0.0765	1.12	2.21	0.45	-1.15	RDK2	hypothetical protein, conserved		12800	39700	21300	53500	54600	55100	237000	5.4	16.8	9	22.6	23	23.2	0.0001	0.488
LmxM.33.0160	5	3	0.0417	890	0.0647	1.19	2.63	0.38	-1.39	RDK2	malate dehydrogenase, putative		22400	9170	31300	57200	54400	53600	228000	9.8	4	13.7	25.1	23.8	23.5	0.0001	0.488
LmxM.25.1260	3	3	0.0326	852	0.0528	1.28	3.06	0.33	-1.61	RDK2	hypothetical protein, conserved		1980	921	3290	7500	5210	6260	25200	7.9	3.7	13.1	29.8	20.7	24.9	0.0001	0.488
LmxM.21.0260	7	7	0.03	841	0.0492	1.31	3.17	0.32	-1.66	RDK2	hypothetical protein, conserved		55300	14300	24500	99100	91600	107000	392000	14.1	3.6	6.2	25.3	23.4	27.4	0.0001	0.488
LmxM.27.0380	4	4	0.0284	825	0.0475	1.32	4.07	0.25	-2.02	RDK2	nucleoporin, putative,serine peptidase, Clan SP, family S59, putative		11500	3180	13100	45900	32600	34600	141000	8.2	2.3	9.3	32.6	23.1	24.6	0.0001	0.488
LmxM.06.0340	2	2	0.0223	780	0.0393	1.41	4.67	0.21	-2.22	RDK2	oligopeptidase B-like protein,serine peptidase, clan SC, family S9A-like protein		537	232	1190	3570	2960	2620	11100	4.8	2.1	10.7	32.1	26.6	23.6	0.0001	0.488
LmxM.36.5260	3	2	0.0182	744	0.0338	1.47	6.59	0.15	-2.72	RDK2	adaptin, putative		1430	258	1070	7380	4830	6010	21000	6.8	1.2	5.1	35.2	23	28.7	0.0001	0.488
LmxM.31.1770	2	2	0.0112	662	0.0233	1.63	54.18	0.02	-5.76	RDK2	hypothetical protein, conserved		24.7	669	466	21100	18900	22900	64000	0	1	0.7	33	29.5	35.7	0.0001	0.488
LmxM.36.2860	2	2	0.084	1004	0.115	0.938	1.47	1.47	0.56	Dub2	40S ribosomal protein S24e		35000	27300	34900	28500	20900	16600	163000	21.4	16.7	21.4	17.5	12.8	10.2	0	0.5274
LmxM.34.3760	3	3	0.00804	607	0.0183	1.74	1.46	1.46	0.54	Dub2	60S ribosomal protein L27A/L29, putative		154000	143000	153000	117000	100000	90700	758000	20.3	18.9	20.1	15.5	13.3	12	0	0.5274
LmxM.34.1880	2	2	0.0646	967	0.0922	1.04	1.43	1.43	0.52	Dub2	60S ribosomal protein L5, putative		34400	42800	42900	21600	28900	33300	204000	16.9	21	21	10.6	14.2	16.3	0	0.5274
LmxM.36.1635	3	3	0.13	1065	0.169	0.773	1.38	1.38	0.47	Dub2	poly-zinc finger protein 2, putative		79500	69800	98100	73100	61300	44500	426000	18.6	16.4	23	17.1	14.4	10.4	0	0.5274
LmxM.34.1220	3	3	0.151	1096	0.19	0.722	1.35	1.35	0.44	Dub2	short chain dehydrogenase, putative		47000	58700	66200	55500	36100	35500	299000	15.7	19.6	22.1	18.6	12.1	11.9	0	0.5274
LmxM.23.0110	11	11	0.018	742	0.0334	1.48	1.32	1.32	0.4	Dub2	mannose-1-phosphate guanyltransferase		529000	505000	575000	452000	405000	366000	2830000	18.7	17.8	20.3	15.9	14.3	12.9	0	0.5274
LmxM.05.0830	6	5	0.0615	960	0.0883	1.05	1.32	1.32	0.4	Dub2	methylthioadenosine phosphorylase, putative		365000	382000	445000	345000	306000	253000	2100000	17.4	18.2	21.2	16.5	14.6	12.1	0	0.5274
LmxM.13.1100	2	2	0.00713	581	0.0169	1.77	1.31	1.31	0.39	Dub2	leucyl-tRNA synthetase, putative		29000	33400	31800	24900	24600	22500	166000	17.4	20.1	19.1	15	14.8	13.5	0	0.5274
LmxM.04.0420	3	3	0.0834	1003	0.115	0.941	1.3	1.3	0.38	Dub2	hypothetical protein, conserved		30200	29700	33000	27300	25200	18600	164000	18.4	18.1	20.1	16.7	15.4	11.4	0	0.5274
LmxM.08_29.0060	2	2	0.0467	913	0.0705	1.15	1.29	1.29	0.37	Dub2	tryptophanyl-tRNA synthetase, putative		28700	28000	31100	26300	22100	19600	156000	18.4	18	19.9	16.9	14.2	12.6	0	0.5274
LmxM.08_29.1240	10	10	0.0827	1002	0.114	0.944	1.29	1.29	0.37	Dub2	hypothetical protein, unknown function		237000	199000	264000	209000	167000	166000	1240000	19.1	16	21.2	16.8	13.5	13.4	0	0.5274
LmxM.36.5150	7	7	0.00385	472	0.0112	1.95	1.29	1.29	0.37	Dub2	hypothetical protein, conserved		61700	59800	62500	47800	50600	44000	326000	18.9	18.3	19.1	14.6	15.5	13.5	0	0.5274
LmxM.14.0190	3	3	0.00505	517	0.0135	1.87	1.29	1.29	0.37	Dub2	hypothetical protein, conserved		132000	134000	149000	112000	107000	102000	736000	18	18.2	20.3	15.2	14.5	13.9	0	0.5274
LmxM.33.0080	7	7	0.0351	859	0.0563	1.25	1.29	1.29	0.37	Dub2	glucose-6-phosphate dehydrogenase		218000	172000	218000	158000	158000	153000	1080000	20.2	15.9	20.2	14.7	14.7	14.2	0	0.5274
LmxM.31.0390	5	5	0.118	1045	0.155	0.809	1.28	1.28	0.36	Dub2	proteasome regulatory non-ATP-ase subunit 8, putative,26S proteasome regulatory subunit, putative		155000	163000	204000	162000	127000	118000	929000	16.7	17.6	21.9	17.4	13.6	12.7	0	0.5274
LmxM.36.3910	16	16	0.0319	850	0.0517	1.29	1.27	1.27	0.34	Dub2	S-adenosylhomocysteine hydrolase		989000	1060000	1210000	920000	855000	791000	5820000	17	18.2	20.7	15.8	14.7	13.6	0	0.5274
LmxM.08_29.1490	2	2	0.0726	984	0.102	0.993	1.25	1.25	0.32	Dub2	hypothetical protein, conserved		6510	5330	6430	4300	4900	5410	32900	19.8	16.2	19.6	13.1	14.9	16.5	0	0.5274
LmxM.33.0650	3	3	0.0964	1019	0.13	0.885	1.24	1.24	0.31	Dub2	proteasome regulatory non-ATP-ase subunit 11, putative,19S proteasome regulatory subunit, Metallo- peptidase, Clan MP, Family M67		93800	75200	98900	77700	65600	72600	484000	19.4	15.5	20.4	16.1	13.6	15	0	0.5274
LmxM.36.0930	2	2	0.0473	916	0.0713	1.15	1.24	1.24	0.31	Dub2	40S ribosomal protein S18, putative		15500	17100	19200	13800	15000	12800	93500	16.6	18.3	20.5	14.8	16.1	13.7	0	0.5274
LmxM.14.1320	5	4	0.0413	885	0.0644	1.19	1.23	1.23	0.3	Dub2	serine hydroxymethyltransferase, putative		126000	119000	137000	114000	103000	93600	691000	18.2	17.2	19.8	16.4	14.9	13.5	0	0.5274
LmxM.36.1260	31	31	0.157	1103	0.196	0.708	1.23	1.23	0.3	Dub2	fructose-1,6-bisphosphate aldolase		9950000	8430000	11300000	6820000	8790000	8580000	53900000	18.5	15.7	21	12.7	16.3	15.9	0	0.5274
LmxM.27.1805;LmxM.27.1807	33	33	0.0893	1011	0.122	0.914	1.23	1.23	0.3	Dub2	glycosomal phosphoenolpyruvate carboxykinase, putative		9120000	7780000	10500000	7240000	7460000	7630000	49800000	18.3	15.6	21.2	14.5	15	15.3	0	0.5274
LmxM.14.0310	5	5	0.2	1134	0.243	0.614	1.23	1.23	0.3	Dub2	proteasome alpha 3 subunit, putative		180000	172000	227000	189000	152000	129000	1050000	17.2	16.4	21.6	18	14.5	12.3	0	0.5274
LmxM.23.1165	5	4	0.0485	920	0.0727	1.14	1.23	1.23	0.3	Dub2	coronin, putative		107000	98000	119000	94900	87100	80000	586000	18.2	16.7	20.3	16.2	14.9	13.7	0	0.5274
LmxM.33.4340	2	2	0.089	1010	0.121	0.916	1.22	1.22	0.29	Dub2	20s proteasome beta 7 subunit, (putative)		115000	108000	142000	103000	98900	96900	664000	17.3	16.2	21.4	15.6	14.9	14.6	0	0.5274
LmxM.09.0620	15	15	0.114	1039	0.151	0.82	1.22	1.22	0.29	Dub2	hypothetical protein, conserved		58400	48600	44700	42300	44800	37000	276000	21.2	17.6	16.2	15.3	16.3	13.4	0	0.5274
LmxM.36.6750	3	3	0.137	1079	0.175	0.758	1.22	1.22	0.29	Dub2	prolyl oligopeptidase, putative		14900	17800	21200	14800	15300	13900	98000	15.3	18.2	21.6	15.1	15.6	14.2	0	0.5274
LmxM.34.3720	13	11	0.117	1043	0.154	0.812	1.22	1.22	0.29	Dub2	hypothetical protein, conserved		432000	313000	365000	314000	307000	285000	2010000	21.4	15.5	18.1	15.6	15.2	14.1	0	0.5274
LmxM.33.2340	8	8	0.13	1067	0.169	0.773	1.21	1.21	0.27	Dub2	asparaginyl-tRNA synthetase, putative		137000	122000	167000	119000	112000	122000	779000	17.6	15.6	21.5	15.3	14.3	15.6	0	0.5274
LmxM.08_29.0120	10	10	0.0895	1012	0.122	0.914	1.21	1.21	0.27	Dub2	proteasome regulatory non-ATPase subunit, putative		353000	364000	453000	340000	318000	310000	2140000	16.5	17	21.2	15.9	14.9	14.5	0	0.5274
LmxM.22.0620	5	5	0.199	1133	0.243	0.615	1.21	1.21	0.28	Dub2	proteasome regulatory ATPase subunit 5, putative		179000	139000	192000	156000	144000	122000	932000	19.2	14.9	20.7	16.7	15.4	13.1	0	0.5274
LmxM.21.0250;LmxM.21.0240	41	41	0.219	1155	0.262	0.582	1.21	1.21	0.28	Dub2	hexokinase, putative		9320000	7970000	10000000	6270000	6810000	9410000	49800000	18.7	16	20.1	12.6	13.7	18.9	0	0.5274
LmxM.13.0980	10	10	0.127	1061	0.165	0.783	1.21	1.21	0.28	Dub2	AMP deaminase, putative,amp deaminase-like protein		26800	26600	22100	22100	22500	17600	138000	19.5	19.3	16	16.1	16.3	12.7	0	0.5274
LmxM.19.0160	2	2	0.112	1035	0.149	0.826	1.21	1.21	0.28	Dub2	aminopeptidase, putative,metallo-peptidase, Clan MG, Family M24		37300	39700	49000	37100	31900	34800	230000	16.2	17.3	21.3	16.1	13.9	15.1	0	0.5274
LmxM.34.0020	10	3	0.0647	968	0.0922	1.04	1.2	1.2	0.26	Dub2	pyruvate kinase		99400	95400	118000	87200	90600	84000	575000	17.3	16.6	20.6	15.2	15.7	14.6	0	0.5274
LmxM.33.0820	14	10	0.121	1049	0.158	0.8	1.2	1.2	0.26	Dub2	elongation factor 1-beta		1660000	1950000	2190000	1740000	1540000	1560000	10600000	15.6	18.3	20.6	16.4	14.4	14.6	0	0.5274
LmxM.33.2820	10	9	0.199	1132	0.243	0.615	1.2	1.2	0.26	Dub2	regulatory subunit of protein kinase a-like protein		91800	127000	110000	94400	100000	79500	603000	15.2	21	18.3	15.6	16.6	13.2	0	0.5274
LmxM.24.2060	14	14	0.187	1128	0.229	0.64	1.19	1.19	0.25	Dub2	transketolase, putative		572000	566000	773000	511000	548000	543000	3510000	16.3	16.1	22	14.6	15.6	15.5	0	0.5274
LmxM.04.1170	6	6	0.253	1171	0.298	0.525	1.19	1.19	0.26	Dub2	RNA-binding protein, putative		361000	269000	399000	307000	283000	270000	1890000	19.1	14.2	21.1	16.3	15	14.3	0	0.5274
LmxM.29.3690	3	3	0.221	1156	0.263	0.58	1.18	1.18	0.23	Dub2	hypothetical protein, conserved		19400	20100	24900	19400	19900	15500	119000	16.3	16.9	20.9	16.3	16.7	13	0	0.5274
LmxM.17.0410	6	6	0.414	1248	0.457	0.34	1.18	1.18	0.24	Dub2	hypothetical protein, conserved		31800	31100	40500	38900	19900	29000	191000	16.6	16.3	21.2	20.3	10.4	15.2	0	0.5274
LmxM.28.0960	5	5	0.207	1141	0.25	0.602	1.18	1.18	0.24	Dub2	40S ribosomal protein S14		142000	128000	181000	130000	125000	128000	833000	17	15.4	21.7	15.6	15	15.3	0	0.5274
LmxM.20.1650	3	3	0.163	1112	0.203	0.693	1.18	1.18	0.24	Dub2	ribosomal protein S11 homolog		128000	101000	135000	102000	107000	98400	671000	19.1	15	20.1	15.2	16	14.7	0	0.5274
LmxM.15.1040	22	3	0.333	1216	0.377	0.423	1.17	1.17	0.22	Dub2	tryparedoxin peroxidase		4380000	3460000	3360000	4000000	2920000	2670000	20800000	21.1	16.6	16.2	19.2	14	12.9	0	0.5274
LmxM.36.1430	8	4	0.301	1202	0.346	0.461	1.17	1.17	0.22	Dub2	translation elongation factor 1-beta, putative		1130000	1250000	1640000	1270000	1070000	1100000	7460000	15.2	16.7	22	17	14.4	14.8	0	0.5274
LmxM.28.1730	11	11	0.209	1145	0.252	0.599	1.17	1.17	0.23	Dub2	proteasome regulatory non-ATP-ase subunit 2, putative		207000	185000	243000	204000	178000	161000	1180000	17.6	15.7	20.6	17.3	15.1	13.7	0	0.5274
LmxM.18.0210	8	8	0.301	1201	0.346	0.461	1.17	1.17	0.23	Dub2	hypothetical protein, conserved		330000	236000	319000	290000	235000	230000	1640000	20.1	14.4	19.4	17.7	14.3	14	0	0.5274
LmxM.18.1210;LmxM.18.1220	12	11	0.254	1172	0.299	0.524	1.17	1.17	0.23	Dub2	prolyl-tRNA synthetase, putative,bifunctional aminoacyl-tRNA synthetase, putative		372000	327000	449000	375000	306000	298000	2130000	17.5	15.4	21.1	17.6	14.4	14	0	0.5274
LmxM.12.0250	6	6	0.125	1058	0.163	0.789	1.16	1.16	0.21	Dub2	cysteinyl-tRNA synthetase, putative		71000	78900	89600	69000	72400	65900	447000	15.9	17.7	20.1	15.4	16.2	14.8	0	0.5274
LmxM.12.0530	21	21	0.0454	904	0.0693	1.16	1.16	1.16	0.21	Dub2	glucose-6-phosphate isomerase		839000	720000	820000	679000	704000	675000	4440000	18.9	16.2	18.5	15.3	15.9	15.2	0	0.5274
LmxM.34.3060	6	6	0.351	1228	0.394	0.404	1.16	1.16	0.21	Dub2	ubiquitin-activating enzyme e1, putative		96300	98200	133000	110000	90500	83500	611000	15.7	16.1	21.8	17.9	14.8	13.7	0	0.5274
LmxM.13.0160	4	4	0.163	1109	0.202	0.694	1.16	1.16	0.22	Dub2	protein kinase A regulatory subunit, putative		74200	74900	89800	76900	62100	66300	444000	16.7	16.9	20.2	17.3	14	14.9	0	0.5274
LmxM.36.1650	5	5	0.0414	886	0.0644	1.19	1.16	1.16	0.22	Dub2	proteasome beta 5 subunit, putative		212000	215000	231000	205000	183000	177000	1220000	17.3	17.6	18.9	16.8	15	14.5	0	0.5274
LmxM.36.1070	4	4	0.246	1166	0.291	0.536	1.16	1.16	0.22	Dub2	ribosomal protein L24, putative		212000	157000	211000	156000	175000	167000	1080000	19.7	14.5	19.6	14.5	16.2	15.5	0	0.5274
LmxM.29.2330	3	3	0.365	1232	0.409	0.389	1.15	1.15	0.2	Dub2	hypothetical protein, unknown function		56700	39700	46400	45300	44000	35200	267000	21.2	14.8	17.4	16.9	16.4	13.2	0	0.5274
LmxM.24.2070	4	4	0.144	1085	0.183	0.738	1.15	1.15	0.2	Dub2	40S ribosomal protein S8, putative		269000	222000	256000	238000	202000	211000	1400000	19.3	15.9	18.3	17	14.4	15.1	0	0.5274
LmxM.32.1380	4	4	0.0919	1014	0.125	0.903	1.14	1.14	0.18	Dub2	mitogen activated protein kinase, putative (MPK11)		76800	77400	87200	76600	66900	68800	454000	16.9	17.1	19.2	16.9	14.7	15.2	0	0.5274
LmxM.36.6060	3	3	0.334	1217	0.378	0.422	1.14	1.14	0.19	Dub2	hypothetical protein, conserved		98600	100000	128000	111000	91000	84100	613000	16.1	16.3	20.8	18.2	14.8	13.7	0	0.5274
LmxM.08_29.0880	11	10	0.376	1234	0.42	0.377	1.14	1.14	0.19	Dub2	ADP ribosylation factor 3, putative		1160000	1030000	1410000	1260000	947000	957000	6760000	17.2	15.2	20.9	18.6	14	14.2	0	0.5274
LmxM.08_29.1160	6	6	0.125	1060	0.163	0.789	1.14	1.14	0.19	Dub2	tryparedoxin		2650000	2370000	2860000	2480000	2250000	2180000	14800000	17.9	16	19.3	16.8	15.2	14.7	0	0.5274
LmxM.25.1420	8	8	0.428	1255	0.47	0.328	1.14	1.14	0.19	Dub2	GTP-binding protein, putative		242000	196000	294000	245000	212000	183000	1370000	17.7	14.3	21.4	17.9	15.5	13.3	0	0.5274
LmxM.11.0210	5	5	0.343	1224	0.386	0.413	1.14	1.14	0.19	Dub2	acidocalcisomal pyrophosphatase		100000	90200	113000	110000	75000	80500	569000	17.6	15.9	19.9	19.3	13.2	14.2	0	0.5274
LmxM.34.4470	2	2	0.0874	1008	0.12	0.922	1.13	1.13	0.17	Dub2	hypothetical protein, conserved		191000	181000	214000	171000	171000	178000	1110000	17.2	16.4	19.4	15.5	15.5	16.1	0	0.5274
LmxM.07.0680	7	7	0.122	1054	0.159	0.798	1.13	1.13	0.18	Dub2	40S ribosomal protein S9, putative		645000	724000	773000	600000	631000	666000	4040000	16	17.9	19.1	14.8	15.6	16.5	0	0.5274
LmxM.14.1360	9	9	0.153	1099	0.192	0.717	1.13	1.13	0.18	Dub2	myo-inositol-1-phosphate synthase		484000	493000	573000	481000	471000	418000	2920000	16.6	16.9	19.6	16.5	16.1	14.3	0	0.5274
LmxM.18.0150	5	5	0.292	1192	0.337	0.472	1.13	1.13	0.18	Dub2	serine/threonine protein phosphatase type 5, putative		39900	38900	47100	43300	35700	32300	237000	16.8	16.4	19.8	18.3	15	13.6	0	0.5274
LmxM.11.0890	7	7	0.0285	826	0.0475	1.32	1.13	1.13	0.18	Dub2	hypothetical protein, conserved		76400	70600	78700	64600	66500	68400	425000	18	16.6	18.5	15.2	15.6	16.1	0	0.5274
LmxM.34.5330	15	15	0.233	1160	0.277	0.558	1.13	1.13	0.18	Dub2	isomerase, putative,isopentenyl-diphosphate delta-isomerase, putative		575000	502000	665000	496000	530000	513000	3280000	17.5	15.3	20.3	15.1	16.1	15.6	0	0.5274
LmxM.34.4160;LmxM.36.1030	3	3	0.296	1195	0.341	0.467	1.12	1.12	0.16	Dub2	hypothetical protein, conserved		18700	17800	23100	18900	17700	16800	113000	16.5	15.7	20.4	16.7	15.7	14.9	0	0.5274
LmxM.08_29.0280	17	16	0.387	1241	0.43	0.367	1.12	1.12	0.16	Dub2	unspecified product		685000	525000	703000	590000	613000	506000	3620000	18.9	14.5	19.4	16.3	16.9	14	0	0.5274
LmxM.04.0750	10	10	0.336	1220	0.38	0.42	1.11	1.11	0.15	Dub2	60S ribosomal protein L10, putative		553000	484000	647000	534000	495000	491000	3200000	17.3	15.1	20.2	16.7	15.4	15.3	0	0.5274
LmxM.14.1190	2	2	0.145	1088	0.184	0.736	1.11	1.11	0.15	Dub2	hypothetical protein, conserved		18400	20600	20000	18500	16100	18600	112000	16.4	18.4	17.8	16.5	14.3	16.5	0	0.5274
LmxM.27.0420	9	9	0.525	1280	0.565	0.248	1.1	1.1	0.13	Dub2	ribokinase, putative		374000	264000	357000	283000	326000	299000	1900000	19.6	13.9	18.8	14.9	17.1	15.7	0	0.5274
LmxM.12.1130	4	4	0.165	1115	0.205	0.689	1.1	1.1	0.13	Dub2	NADH:flavin oxidoreductase/NADH oxidase, putative		66000	62900	70400	65800	59100	56900	381000	17.3	16.5	18.5	17.3	15.5	14.9	0	0.5274
LmxM.19.1020	5	5	0.562	1293	0.6	0.222	1.1	1.1	0.13	Dub2	tRNA pseudouridine synthase A-like protein		147000	135000	170000	158000	158000	95700	864000	17.1	15.6	19.6	18.3	18.3	11.1	0	0.5274
LmxM.36.1600	12	12	0.291	1191	0.336	0.473	1.1	1.1	0.13	Dub2	proteasome alpha 1 subunit, putative		780000	736000	929000	769000	737000	723000	4670000	16.7	15.7	19.9	16.4	15.8	15.5	0	0.5274
LmxM.31.0950	14	14	0.213	1149	0.256	0.592	1.1	1.1	0.14	Dub2	hypothetical protein, conserved		242000	213000	239000	230000	209000	192000	1320000	18.2	16.1	18	17.3	15.8	14.5	0	0.5274
LmxM.24.0850	12	12	0.207	1143	0.25	0.602	1.1	1.1	0.14	Dub2	triosephosphate isomerase		1220000	1100000	1280000	988000	1160000	1120000	6870000	17.8	16.1	18.6	14.4	16.8	16.4	0	0.5274
LmxM.12.0210	5	4	0.154	1100	0.193	0.715	1.1	1.1	0.14	Dub2	proteasome regulatory ATPase subunittcc1l8.3, putative		175000	176000	199000	178000	157000	164000	1050000	16.7	16.8	19	17	15	15.6	0	0.5274
LmxM.32.1630	5	5	0.418	1251	0.461	0.336	1.1	1.1	0.14	Dub2	cyclophilin, putative		193000	172000	240000	188000	184000	176000	1150000	16.8	14.9	20.8	16.3	16	15.2	0	0.5274
LmxM.29.0350	14	14	0.559	1292	0.597	0.224	1.09	1.09	0.12	Dub2	kinesin, putative		675000	521000	740000	650000	583000	549000	3720000	18.2	14	19.9	17.5	15.7	14.8	0	0.5274
LmxM.03.0770;LmxM.24.0300	4	4	0.545	1288	0.583	0.234	1.09	1.09	0.12	Dub2	unspecified product		48800	39400	55300	49800	39000	42900	275000	17.7	14.3	20.1	18.1	14.2	15.6	0	0.5274
LmxM.08_29.2860	4	4	0.5	1273	0.542	0.266	1.09	1.09	0.13	Dub2	40S ribosomal protein S19-like protein		123000	88000	107000	105000	97400	88600	609000	20.2	14.5	17.5	17.3	16	14.6	0	0.5274
LmxM.16.1130	4	4	0.479	1270	0.521	0.284	1.09	1.09	0.13	Dub2	tyrosyl or methionyl-tRNA synthetase-like protein		306000	320000	421000	330000	318000	310000	2010000	15.3	16	21	16.4	15.9	15.5	0	0.5274
LmxM.18.0270	4	4	0.59	1297	0.627	0.203	1.09	1.09	0.13	Dub2	protein kinase, putative,glycogen synthase kinase, putative		55400	68400	79100	77300	57100	51200	388000	14.3	17.6	20.4	19.9	14.7	13.2	0	0.5274
LmxM.04.1230	11	11	0.433	1259	0.474	0.324	1.08	1.08	0.1	Dub2	actin		918000	865000	1040000	993000	820000	809000	5440000	16.9	15.9	19	18.3	15.1	14.9	0	0.5274
LmxM.36.3190	3	3	0.65	1304	0.688	0.163	1.08	1.08	0.11	Dub2	hypothetical protein, conserved		34400	30200	43000	51800	25200	22700	207000	16.6	14.6	20.7	25	12.1	11	0	0.5274
LmxM.02.0550	5	5	0.281	1184	0.328	0.484	1.08	1.08	0.11	Dub2	hypothetical protein, unknown function		208000	223000	227000	218000	212000	181000	1270000	16.4	17.6	17.9	17.2	16.7	14.2	0	0.5274
LmxM.31.3010	32	32	0.218	1154	0.261	0.584	1.08	1.08	0.11	Dub2	hypothetical protein, conserved,leucine-rich repeat protein, putative		1820000	1710000	1910000	1780000	1710000	1540000	10500000	17.4	16.3	18.3	17	16.3	14.7	0	0.5274
LmxM.05.0730	3	3	0.428	1254	0.47	0.328	1.08	1.08	0.11	Dub2	hypothetical protein, conserved		10900	10000	12300	10400	11300	8900	63800	17.1	15.7	19.2	16.4	17.7	14	0	0.5274
LmxM.16.0550	22	22	0.52	1276	0.562	0.251	1.08	1.08	0.12	Dub2	orotidine-5-phosphate decarboxylase/orotate phosphoribosyltransferase, putative,OMPDCase-OPRTase, putative		1550000	1140000	1500000	1380000	1260000	1230000	8060000	19.2	14.2	18.6	17.2	15.6	15.2	0	0.5274
LmxM.36.2320	3	3	0.778	1335	0.804	0.095	1.07	1.07	0.09	Dub2	glucokinase 1-like protein		32600	22600	36800	29300	31500	25500	178000	18.3	12.7	20.7	16.4	17.6	14.3	0	0.5274
LmxM.36.1370	9	9	0.525	1281	0.565	0.248	1.07	1.07	0.09	Dub2	Transitional endoplasmic reticulum ATPase, putative,valosin-containing protein homolog		283000	260000	336000	300000	264000	260000	1700000	16.6	15.3	19.7	17.6	15.5	15.3	0	0.5274
LmxM.28.2770;LmxM.28.2780;LmxM.28.2820	48	48	0.494	1271	0.536	0.271	1.07	1.07	0.1	Dub2	heat-shock protein hsp70, putative		32300000	32300000	39500000	36000000	31100000	30300000	201000000	16	16	19.6	17.9	15.4	15	0	0.5274
LmxM.32.1035	3	3	0.632	1301	0.67	0.174	1.07	1.07	0.1	Dub2	hypothetical protein, conserved		56300	72900	77000	55700	72300	64900	399000	14.1	18.3	19.3	14	18.1	16.3	0	0.5274
LmxM.30.1750	2	2	0.699	1314	0.734	0.134	1.07	1.07	0.1	Dub2	nucleosome assembly protein-like protein		70500	87300	105000	105000	75000	64800	508000	13.9	17.2	20.6	20.8	14.8	12.8	0	0.5274
LmxM.11.1000	35	35	0.549	1290	0.587	0.232	1.07	1.07	0.1	Dub2	pyruvate phosphate dikinase, putative		2010000	1630000	2240000	1830000	1850000	1800000	11300000	17.7	14.3	19.7	16.1	16.3	15.8	0	0.5274
LmxM.17.0725	23	23	0.618	1299	0.656	0.183	1.06	1.06	0.08	Dub2	guanosine monophosphate reductase		855000	731000	975000	810000	761000	853000	4980000	17.1	14.7	19.6	16.3	15.3	17.1	0	0.5274
LmxM.19.0710	16	16	0.743	1325	0.773	0.112	1.05	1.05	0.07	Dub2	glycosomal malate dehydrogenase		1010000	869000	1230000	948000	912000	1100000	6070000	16.6	14.3	20.3	15.6	15	18.2	0	0.5274
LmxM.36.0070	7	7	0.536	1285	0.575	0.24	1.05	1.05	0.07	Dub2	stress-inducible protein STI1 homolog		303000	337000	382000	329000	322000	320000	1990000	15.2	16.9	19.2	16.5	16.2	16.1	0	0.5274
LmxM.15.1440	12	12	0.684	1312	0.719	0.143	1.05	1.05	0.08	Dub2	glutaminyl-tRNA synthetase, putative		149000	168000	208000	168000	172000	158000	1020000	14.6	16.4	20.3	16.4	16.9	15.4	0	0.5274
LmxM.19.1560	19	18	0.722	1319	0.754	0.122	1.05	1.05	0.08	Dub2	inosine-5'-monophosphate dehydrogenase		577000	479000	696000	583000	556000	522000	3410000	16.9	14	20.4	17.1	16.3	15.3	0	0.5274
LmxM.21.0710	2	2	0.763	1332	0.789	0.103	1.04	1.04	0.05	Dub2	ribonuclease L inhibitor, putative,ATP-binding cassette sub-family E, putative		21900	19400	25600	24500	20100	19900	131000	16.7	14.8	19.5	18.7	15.3	15.1	0	0.5274
LmxM.34.4110	2	2	0.824	1341	0.848	0.0718	1.04	1.04	0.05	Dub2	hypothetical protein, conserved		11000	11500	15300	13400	11500	11700	74300	14.8	15.5	20.6	18	15.4	15.7	0	0.5274
LmxM.36.0060	3	3	0.885	1356	0.9	0.0457	1.04	1.04	0.05	Dub2	L-ribulokinase, putative		3320	2040	2570	2440	3000	2210	15600	21.3	13.1	16.5	15.6	19.2	14.2	0	0.5274
LmxM.21.0270	23	22	0.726	1321	0.758	0.12	1.04	1.04	0.05	Dub2	protein kinase, putative		38000	29900	32200	36700	29600	30100	196000	19.3	15.2	16.4	18.7	15.1	15.3	0	0.5274
LmxM.17.0780;LmxM.17.0620	3	3	0.847	1346	0.868	0.0617	1.04	1.04	0.06	Dub2	hypothetical protein, conserved		119000	75700	97500	90700	76100	114000	572000	20.7	13.2	17	15.8	13.3	19.9	0	0.5274
LmxM.06.1050	2	2	0.816	1339	0.84	0.0758	1.03	1.03	0.04	Dub2	protein disulfide isomerase		21300	21600	26900	23500	23500	21100	138000	15.4	15.7	19.5	17.1	17	15.3	0	0.5274
LmxM.23.0760	12	12	0.779	1336	0.804	0.0948	1.03	1.03	0.04	Dub2	mitochondrial RNA binding protein, putative		456000	400000	506000	490000	421000	413000	2690000	17	14.9	18.9	18.3	15.7	15.4	0	0.5274
LmxM.19.0260	6	6	0.851	1349	0.87	0.0605	1.03	1.03	0.04	Dub2	C-terminal motor kinesin, putative		86800	84600	115000	108000	85000	85500	565000	15.4	15	20.3	19.1	15.1	15.1	0	0.5274
LmxM.13.0450	2	2	0.769	1333	0.796	0.0992	1.03	1.03	0.04	Dub2	hypothetical protein, conserved		144000	146000	178000	168000	150000	136000	921000	15.6	15.8	19.3	18.2	16.3	14.7	0	0.5274
LmxM.13.0280;LmxM.13.0290partial;LmxM.13.0300	33	33	0.668	1311	0.703	0.153	1.03	1.03	0.05	Dub2	alpha tubulin		81200000	70800000	83400000	82600000	71400000	74200000	464000000	17.5	15.3	18	17.8	15.4	16	0	0.5274
LmxM.15.0230	6	6	0.706	1316	0.74	0.131	1.03	1.03	0.05	Dub2	lysyl-tRNA synthetase, putative		67900	79000	83000	80100	74100	68400	452000	15	17.5	18.3	17.7	16.4	15.1	0	0.5274
LmxM.02.0370	6	6	0.941	1368	0.949	0.0227	1.02	1.02	0.02	Dub2	proteasome regulatory non-ATPase subunit 6, putative		133000	118000	165000	146000	127000	135000	824000	16.1	14.3	20.1	17.8	15.5	16.3	0	0.5274
LmxM.34.1760	4	4	0.903	1361	0.915	0.0385	1.02	1.02	0.02	Dub2	hypothetical protein, conserved		119000	89600	99700	107000	105000	91100	612000	19.5	14.6	16.3	17.5	17.2	14.9	0	0.5274
LmxM.26.1960	23	21	0.941	1367	0.949	0.0227	1.02	1.02	0.03	Dub2	hypothetical protein, conserved		728000	720000	1030000	871000	802000	749000	4900000	14.9	14.7	21	17.8	16.4	15.3	0	0.5274
LmxM.26.2370	3	3	0.858	1352	0.875	0.0578	1.02	1.02	0.03	Dub2	hypothetical protein, conserved		11400	9790	13600	13700	11100	9080	68700	16.6	14.2	19.8	20	16.2	13.2	0	0.5274
LmxM.04.0760	2	2	0.973	1374	0.977	0.0103	1.01	1.01	0.01	Dub2	unspecified product		53500	72900	75100	62400	71800	66300	402000	13.3	18.1	18.7	15.5	17.8	16.5	0	0.5274
LmxM.34.4850	9	9	0.99	1378	0.99	0.00419	1.01	1.01	0.01	Dub2	proteasome alpha 1 subunit, putative		374000	327000	443000	416000	364000	356000	2280000	16.4	14.3	19.4	18.3	15.9	15.6	0	0.5274
LmxM.06.0730	6	6	0.981	1376	0.984	0.0072	1.01	1.01	0.01	Dub2	threonine ammonia-lyase		241000	177000	244000	210000	217000	230000	1320000	18.3	13.4	18.5	15.9	16.4	17.5	0	0.5274
LmxM.06.0030	12	12	0.988	1377	0.99	0.00441	1.01	1.01	0.01	Dub2	hypothetical protein, conserved		225000	214000	289000	247000	245000	229000	1450000	15.5	14.8	20	17	16.9	15.8	0	0.5274
LmxM.25.0670	6	6	0.963	1372	0.968	0.0141	1.01	1.01	0.02	Dub2	epsin, putative		119000	103000	164000	134000	131000	118000	769000	15.5	13.4	21.3	17.4	17	15.4	0	0.5274
LmxM.16.0110	24	24	0.959	1371	0.965	0.0157	1.01	1.01	0.02	Dub2	hypothetical protein, conserved		435000	331000	419000	400000	400000	372000	2360000	18.5	14	17.8	17	17	15.8	0	0.5274
LmxM.32.2340	18	18	0.937	1366	0.946	0.0243	1	1	0	Dub2	succinyl-coA:3-ketoacid-coenzyme A transferase, mitochondrial precursor, putative		495000	512000	540000	595000	478000	470000	3090000	16	16.6	17.5	19.3	15.5	15.2	0	0.5274
LmxM.29.3380	18	18	0.953	1369	0.96	0.0179	1	1	0.01	Dub2	PAS-domain containing phosphoglycerate kinase, putative		504000	366000	502000	448000	456000	463000	2740000	18.4	13.4	18.3	16.4	16.6	16.9	0	0.5274
LmxM.04.1160	11	11	0.954	1370	0.96	0.0177	1	1	0.01	Dub2	fructose-1,6-bisphosphatase, cytosolic, putative		253000	205000	305000	234000	258000	267000	1520000	16.6	13.5	20	15.4	17	17.5	0	0.5274
LmxM.11.0240	9	9	0.857	1351	0.875	0.0579	1.01	0.99	-0.02	RDK2	proteasome alpha 7 subunit, putative		271000	215000	281000	285000	248000	245000	1550000	17.6	13.9	18.2	18.5	16	15.9	0	0.5274
LmxM.33.1415;LmxM.33.1400;LmxM.33.1410	7	7	0.886	1358	0.9	0.0458	1.01	0.99	-0.02	RDK2	d-isomer specific 2-hydroxyacid dehydrogenase- like protein		615000	564000	743000	721000	607000	616000	3870000	15.9	14.6	19.2	18.6	15.7	15.9	0	0.5274
LmxM.18.0010	15	15	0.85	1348	0.87	0.0605	1.01	0.99	-0.01	RDK2	hypothetical protein, conserved		256000	164000	258000	240000	217000	228000	1360000	18.8	12	18.9	17.6	15.9	16.7	0	0.5274
LmxM.33.2600	2	2	0.875	1353	0.892	0.0497	1.01	0.99	-0.01	RDK2	acyl-CoA binding protein, putative		29900	21000	28600	26200	27100	26700	160000	18.7	13.2	17.9	16.4	17	16.8	0	0.5274
LmxM.08_29.2730	5	5	0.9	1360	0.912	0.0399	1.01	0.99	-0.01	RDK2	hypothetical protein, conserved		59300	44100	70100	65800	53900	54900	348000	17	12.7	20.1	18.9	15.5	15.8	0	0.5274
LmxM.29.0880	2	2	0.816	1340	0.84	0.0759	1.02	0.98	-0.03	RDK2	adenosine kinase, putative		34100	27000	40300	38200	33900	31600	205000	16.6	13.2	19.7	18.6	16.5	15.4	0	0.5274
LmxM.34.3700	2	2	0.877	1354	0.893	0.049	1.02	0.98	-0.03	RDK2	Gim5A protein, putative,glycosomal membrane protein		15800	12400	18300	25500	11200	10800	93900	16.8	13.2	19.5	27.1	12	11.5	0	0.5274
LmxM.33.3670	21	20	0.812	1337	0.838	0.0769	1.02	0.98	-0.03	RDK2	vacuolar ATP synthase catalytic subunit A, putative		643000	568000	811000	755000	638000	671000	4090000	15.7	13.9	19.8	18.5	15.6	16.4	0	0.5274
LmxM.31.2820	10	10	0.845	1345	0.866	0.0623	1.02	0.98	-0.03	RDK2	proteasome regulatory non-ATP-ase subunit, putative		133000	116000	145000	150000	126000	125000	795000	16.7	14.6	18.3	18.8	15.8	15.8	0	0.5274
LmxM.19.0060	3	3	0.828	1342	0.85	0.0704	1.02	0.98	-0.03	RDK2	40S ribosomal protein S2		97600	71600	85300	94000	84600	80500	514000	19	13.9	16.6	18.3	16.5	15.7	0	0.5274
LmxM.36.3580	2	2	0.921	1363	0.932	0.0307	1.02	0.98	-0.02	RDK2	hypothetical protein, conserved		30900	26900	32700	36400	28600	27000	183000	16.9	14.7	17.9	19.9	15.7	14.8	0	0.5274
LmxM.25.0490	5	5	0.754	1328	0.783	0.106	1.04	0.97	-0.05	RDK2	RNA-binding protein, putative, UPB1		573000	644000	934000	817000	666000	744000	4380000	13.1	14.7	21.3	18.7	15.2	17	0	0.5274
LmxM.36.1160	3	3	0.758	1330	0.786	0.105	1.03	0.97	-0.04	RDK2	hypothetical protein, conserved		39600	31000	37900	40200	38500	33100	220000	18	14.1	17.2	18.2	17.5	15	0	0.5274
LmxM.13.1610;LmxM.01.0030	4	4	0.771	1334	0.797	0.0984	1.03	0.97	-0.04	RDK2	MCAK-like kinesin, putative		41900	23100	36800	37700	34900	32300	207000	20.3	11.2	17.8	18.2	16.9	15.6	0	0.5274
LmxM.19.0140	3	3	0.849	1347	0.869	0.0611	1.04	0.96	-0.06	RDK2	protein kinase, putative		21800	20200	19600	26300	21100	16900	126000	17.3	16	15.6	20.9	16.8	13.4	0	0.5274
LmxM.15.1300	11	11	0.614	1298	0.652	0.186	1.04	0.96	-0.06	RDK2	ubiquitin hydrolase, putative,cysteine peptidase, Clan CA, family C19, putative	DUB9	173000	156000	206000	196000	183000	179000	1090000	15.9	14.3	18.8	18	16.7	16.4	0	0.5274
LmxM.29.0630	3	3	0.71	1317	0.743	0.129	1.04	0.96	-0.06	RDK2	histidyl-tRNA synthetase, putative		21300	25600	36000	27800	28700	29700	169000	12.6	15.1	21.3	16.4	17	17.6	0	0.5274
LmxM.28.1190	2	2	0.836	1344	0.858	0.0667	1.04	0.96	-0.05	RDK2	copine i-like protein		18300	20500	26000	27400	21600	18300	132000	13.8	15.5	19.7	20.8	16.3	13.8	0	0.5274
LmxM.36.4360;LmxM.34.1260	9	8	0.744	1326	0.774	0.111	1.04	0.96	-0.05	RDK2	proteasome regulatory ATPase subunit		113000	121000	158000	149000	140000	118000	800000	14.1	15.2	19.8	18.7	17.5	14.8	0	0.5274
LmxM.34.0190	3	3	0.724	1320	0.757	0.121	1.06	0.95	-0.08	RDK2	hypothetical protein, conserved		37600	27300	31800	41000	32500	28700	199000	18.9	13.8	16	20.6	16.4	14.4	0	0.5274
LmxM.32.2160	2	2	0.00677	566	0.0165	1.78	1.06	0.95	-0.08	RDK2	hypothetical protein, conserved		29900	29000	29800	31000	31500	31400	183000	16.4	15.9	16.3	17	17.2	17.2	0	0.5274
LmxM.25.2340	3	3	0.651	1306	0.688	0.163	1.06	0.95	-0.08	RDK2	serine/threonine-protein kinase, putative,protein kinase, putative		27700	21900	30900	31000	29300	24800	166000	16.7	13.2	18.7	18.7	17.7	14.9	0	0.5274
LmxM.25.1540	6	6	0.467	1266	0.509	0.293	1.05	0.95	-0.07	RDK2	hypothetical protein, conserved		102000	88900	105000	107000	108000	95300	606000	16.8	14.7	17.2	17.7	17.9	15.7	0	0.5274
LmxM.36.2350	4	3	0.761	1331	0.788	0.103	1.05	0.95	-0.07	RDK2	glyceraldehyde 3-phosphate dehydrogenase, cytosolic, putative		139000	143000	218000	140000	180000	206000	1030000	13.6	13.9	21.3	13.7	17.5	20.1	0	0.5274
LmxM.08_29.2710	2	2	0.651	1305	0.688	0.163	1.05	0.95	-0.07	RDK2	hypothetical protein, conserved		11600	7350	9310	9740	10200	9740	58000	20.1	12.7	16.1	16.8	17.6	16.8	0	0.5274
LmxM.27.2000	5	5	0.523	1279	0.564	0.249	1.05	0.95	-0.07	RDK2	hypothetical protein, conserved		181000	184000	222000	204000	217000	195000	1200000	15.1	15.3	18.5	16.9	18	16.2	0	0.5274
LmxM.18.0560	3	3	0.573	1295	0.61	0.215	1.05	0.95	-0.07	RDK2	vacuolar ATP synthase subunit c, putative		37000	34500	46100	40100	41900	41100	241000	15.4	14.3	19.1	16.7	17.4	17.1	0	0.5274
LmxM.22.0770	4	4	0.662	1310	0.697	0.157	1.05	0.95	-0.07	RDK2	NADH-cytochrome b5 reductase, putative		22900	30100	29600	32300	27700	26500	169000	13.6	17.8	17.5	19.1	16.4	15.7	0	0.5274
LmxM.14.1120	3	3	0.695	1313	0.73	0.137	1.07	0.94	-0.1	RDK2	kinesin K39, putative		21300	21200	21100	27700	22000	18100	131000	16.2	16.1	16	21.1	16.8	13.8	0	0.5274
LmxM.31.2150	2	2	0.75	1327	0.78	0.108	1.07	0.94	-0.09	RDK2	hypothetical protein, conserved		10900	7120	12500	13800	9060	9620	62900	17.3	11.3	19.8	21.9	14.4	15.3	0	0.5274
LmxM.36.5850	25	25	0.64	1302	0.678	0.169	1.07	0.94	-0.09	RDK2	hypothetical protein, conserved		1370000	1360000	1840000	1740000	1770000	1360000	9430000	14.5	14.4	19.5	18.4	18.8	14.4	0	0.5274
LmxM.28.1110	9	9	0.438	1262	0.479	0.32	1.06	0.94	-0.09	RDK2	hypothetical protein, conserved		78900	64000	67400	77100	78200	68500	434000	18.2	14.7	15.5	17.8	18	15.8	0	0.5274
LmxM.36.5140	2	2	0.292	1193	0.337	0.472	1.06	0.94	-0.09	RDK2	hypothetical protein, conserved		20200	21400	18900	22600	22000	19900	125000	16.2	17.1	15.1	18	17.6	15.9	0	0.5274
LmxM.10.0490	4	3	0.381	1238	0.425	0.372	1.06	0.94	-0.09	RDK2	mitogen-activated protein kinase (MPK3)		40100	40100	46400	48400	42100	44100	261000	15.3	15.4	17.8	18.5	16.1	16.9	0	0.5274
LmxM.12.0030	2	2	0.564	1294	0.601	0.221	1.06	0.94	-0.09	RDK2	proteasome beta-1 subunit, putative		110000	109000	133000	125000	109000	140000	725000	15.2	15	18.3	17.2	15.1	19.3	0	0.5274
LmxM.14.0450	7	7	0.66	1309	0.695	0.158	1.06	0.94	-0.08	RDK2	hypothetical protein, conserved		128000	94900	122000	143000	109000	113000	710000	18	13.4	17.2	20.1	15.4	15.9	0	0.5274
LmxM.34.1480	9	9	0.573	1296	0.61	0.215	1.06	0.94	-0.08	RDK2	arginase (ARG)		699000	542000	785000	698000	697000	749000	4170000	16.8	13	18.8	16.7	16.7	18	0	0.5274
LmxM.08_29.0740	4	4	0.652	1307	0.688	0.163	1.08	0.93	-0.11	RDK2	peroxisomal targeting signal type 2 receptor, putative		69400	60000	81900	94300	68100	65700	439000	15.8	13.7	18.6	21.5	15.5	14.9	0	0.5274
LmxM.36.2250	7	7	0.393	1242	0.437	0.36	1.08	0.93	-0.11	RDK2	developmentally regulated GTP-binding protein 1, putative		159000	135000	178000	179000	168000	162000	981000	16.2	13.8	18.2	18.3	17.1	16.5	0	0.5274
LmxM.22.1540	13	13	0.528	1283	0.568	0.246	1.08	0.93	-0.11	RDK2	alanyl-tRNA synthetase, putative		200000	181000	249000	257000	215000	207000	1310000	15.3	13.8	19	19.7	16.4	15.8	0	0.5274
LmxM.30.1210	33	33	0.339	1223	0.382	0.418	1.09	0.92	-0.13	RDK2	hypothetical protein, conserved		408000	386000	475000	512000	440000	434000	2650000	15.4	14.6	17.9	19.3	16.6	16.3	0	0.5274
LmxM.03.0760	3	3	0.472	1267	0.514	0.289	1.09	0.92	-0.12	RDK2	hypothetical protein, conserved		35500	38600	52700	43800	46300	47700	265000	13.4	14.6	19.9	16.5	17.5	18	0	0.5274
LmxM.07.0270	11	11	0.429	1257	0.471	0.327	1.09	0.92	-0.12	RDK2	acetylornithine deacetylase-like protein		341000	258000	357000	357000	329000	353000	2000000	17.1	13	17.9	17.9	16.5	17.7	0	0.5274
LmxM.21.0760	12	12	0.513	1275	0.555	0.256	1.08	0.92	-0.12	RDK2	proteasome regulatory non-ATP-ase subunit 5, putative,19S proteasome regulatory subunit		256000	219000	302000	320000	271000	251000	1620000	15.8	13.5	18.6	19.7	16.7	15.5	0	0.5274
LmxM.18.0300	3	3	0.528	1284	0.568	0.246	1.08	0.92	-0.12	RDK2	hypothetical protein, conserved		34800	35900	54500	46200	46400	43000	261000	13.3	13.8	20.9	17.7	17.8	16.5	0	0.5274
LmxM.08_29.0140	4	4	0.434	1260	0.476	0.323	1.1	0.91	-0.14	RDK2	DNA-directed RNA polymerase I-like protein		24800	24200	30300	34200	27700	25600	167000	14.9	14.5	18.2	20.5	16.6	15.4	0	0.5274
LmxM.32.1680	4	4	0.429	1256	0.471	0.327	1.1	0.91	-0.14	RDK2	thiamine biosynthesis-like protein		29100	23200	31100	34000	31400	26600	175000	16.6	13.2	17.7	19.4	17.9	15.2	0	0.5274
LmxM.21.1830	11	11	0.297	1196	0.342	0.466	1.1	0.91	-0.14	RDK2	proteasome alpha 5 subunit, putative,20S proteasome subunit alpha 5, (putative)		644000	612000	797000	800000	732000	730000	4320000	14.9	14.2	18.5	18.5	17	16.9	0	0.5274
LmxM.28.1200	17	17	0.135	1076	0.173	0.762	1.1	0.91	-0.14	RDK2	glucose-regulated protein 78, putative		754000	726000	856000	885000	834000	853000	4910000	15.4	14.8	17.4	18	17	17.4	0	0.5274
LmxM.02.0740	5	5	0.382	1239	0.425	0.372	1.1	0.91	-0.13	RDK2	peptidyl dipeptidase, putative,metallo-peptidase, Clan MA(E), Family M3		76500	65400	88200	92400	80600	79300	482000	15.9	13.6	18.3	19.2	16.7	16.4	0	0.5274
LmxM.30.0160	3	3	0.262	1176	0.308	0.512	1.1	0.91	-0.13	RDK2	DNA-directed RNA polymerase II subunit 2, putative		22900	18800	23600	23900	23100	24700	137000	16.7	13.7	17.2	17.4	16.8	18	0	0.5274
LmxM.15.0950	3	3	0.351	1227	0.395	0.404	1.1	0.91	-0.13	RDK2	40S ribosomal protein S3, putative		107000	109000	141000	138000	123000	131000	749000	14.3	14.6	18.8	18.4	16.4	17.5	0	0.5274
LmxM.24.0530	9	9	0.55	1291	0.588	0.231	1.1	0.91	-0.13	RDK2	hypothetical protein, conserved		132000	88600	147000	152000	122000	129000	771000	17.2	11.5	19.1	19.7	15.8	16.8	0	0.5274
LmxM.27.1870	6	6	0.38	1236	0.424	0.373	1.11	0.9	-0.15	RDK2	trypanothione synthetase, putative		255000	174000	244000	253000	251000	244000	1420000	17.9	12.3	17.2	17.8	17.6	17.2	0	0.5274
LmxM.26.0140	6	6	0.436	1261	0.477	0.322	1.11	0.9	-0.15	RDK2	adenine phosphoribosyltransferase		662000	524000	778000	823000	690000	669000	4150000	16	12.6	18.8	19.8	16.6	16.1	0	0.5274
LmxM.21.0030	2	2	0.545	1289	0.584	0.234	1.11	0.9	-0.15	RDK2	hypothetical protein, conserved		25900	25600	39300	40600	30700	29400	191000	13.5	13.4	20.5	21.2	16.1	15.4	0	0.5274
LmxM.21.0845	7	7	0.409	1246	0.452	0.344	1.11	0.9	-0.15	RDK2	hypoxanthine-guanine phosphoribosyltransferase		530000	352000	495000	494000	507000	526000	2900000	18.3	12.1	17	17	17.4	18.1	0	0.5274
LmxM.14.1440	20	19	0.217	1153	0.259	0.586	1.11	0.9	-0.15	RDK2	hypothetical protein, conserved		875000	728000	898000	963000	935000	872000	5270000	16.6	13.8	17	18.3	17.7	16.5	0	0.5274
LmxM.19.0200	7	7	0.479	1269	0.52	0.284	1.13	0.89	-0.18	RDK2	ADP,ATP carrier protein 1, mitochondrial precursor, putative		236000	189000	269000	322000	222000	240000	1480000	16	12.8	18.2	21.8	15.1	16.2	0	0.5274
LmxM.34.3840	7	7	0.351	1226	0.395	0.404	1.13	0.89	-0.17	RDK2	proteasome beta 2 subunit, putative		106000	120000	159000	156000	138000	140000	819000	12.9	14.7	19.4	19	16.9	17	0	0.5274
LmxM.08.1110	18	18	0.205	1138	0.248	0.605	1.13	0.89	-0.17	RDK2	stress-induced protein sti1		496000	409000	531000	566000	527000	524000	3050000	16.2	13.4	17.4	18.5	17.3	17.2	0	0.5274
LmxM.22.0730	28	28	0.159	1106	0.199	0.702	1.13	0.89	-0.17	RDK2	hypothetical protein, conserved		1180000	1180000	1410000	1450000	1480000	1320000	8020000	14.7	14.7	17.6	18.1	18.4	16.4	0	0.5274
LmxM.13.1220	12	12	0.262	1175	0.307	0.513	1.12	0.89	-0.17	RDK2	40S ribosomal protein S4, putative		482000	424000	559000	505000	596000	546000	3110000	15.5	13.6	17.9	16.2	19.1	17.6	0	0.5274
LmxM.01.0770	19	19	0.158	1104	0.197	0.704	1.12	0.89	-0.17	RDK2	unspecified product		1630000	1600000	1850000	2080000	1870000	1750000	10800000	15.1	14.9	17.1	19.3	17.4	16.3	0	0.5274
LmxM.20.1560;LmxM.20.1550	2	2	0.0113	666	0.0233	1.63	1.12	0.89	-0.17	RDK2	aminoacylase, putative,N-acyl-L-amino acid amidohydrolase, putative		64800	67900	70000	74400	77800	75500	430000	15.1	15.8	16.3	17.3	18.1	17.5	0	0.5274
LmxM.21.0850	12	12	0.117	1044	0.155	0.81	1.12	0.89	-0.17	RDK2	xanthine phosphoribosyltransferase		1240000	1200000	1290000	1270000	1390000	1520000	7920000	15.7	15.1	16.3	16	17.6	19.2	0	0.5274
LmxM.18.0740	11	10	0.133	1071	0.171	0.767	1.12	0.89	-0.17	RDK2	elongation factor Tu, putative		320000	291000	362000	360000	369000	363000	2070000	15.5	14.1	17.5	17.4	17.9	17.6	0	0.5274
LmxM.31.0020	10	10	0.311	1205	0.356	0.449	1.12	0.89	-0.16	RDK2	hypothetical protein, conserved		459000	462000	629000	611000	567000	559000	3290000	14	14.1	19.1	18.6	17.3	17	0	0.5274
LmxM.32.2440	23	23	0.142	1082	0.181	0.742	1.12	0.89	-0.16	RDK2	hypothetical protein, conserved		1220000	1230000	1480000	1490000	1460000	1440000	8330000	14.6	14.8	17.8	18	17.5	17.3	0	0.5274
LmxM.31.0400	31	30	0.309	1204	0.354	0.451	1.12	0.89	-0.16	RDK2	ATP-dependent RNA helicase, putative		2980000	2860000	3780000	3950000	3480000	3330000	20400000	14.6	14.1	18.5	19.4	17.1	16.3	0	0.5274
LmxM.04.0050	12	12	0.404	1245	0.448	0.349	1.14	0.88	-0.19	RDK2	hypothetical protein, conserved		64600	77700	108000	93100	106000	86700	537000	12	14.5	20.2	17.3	19.8	16.1	0	0.5274
LmxM.33.3560	2	2	0.182	1123	0.223	0.651	1.14	0.88	-0.19	RDK2	hypothetical protein, conserved		30300	24500	26600	34400	29200	29300	174000	17.4	14.1	15.3	19.8	16.7	16.8	0	0.5274
LmxM.08_29.2830	6	6	0.353	1229	0.396	0.402	1.14	0.88	-0.19	RDK2	hypothetical protein, conserved		349000	412000	558000	501000	531000	471000	2820000	12.4	14.6	19.8	17.8	18.8	16.7	0	0.5274
LmxM.30.0440;LmxM.30.0440a;LmxM.30.0440b	30	30	0.0683	977	0.0964	1.02	1.14	0.88	-0.19	RDK2	unspecified product		993000	1080000	1180000	1270000	1250000	1190000	6960000	14.3	15.6	16.9	18.3	17.9	17.1	0	0.5274
LmxM.32.2740	5	5	0.366	1233	0.409	0.388	1.14	0.88	-0.19	RDK2	translation initiation factor IF-2, putative		69900	71000	109000	98600	91600	93800	534000	13.1	13.3	20.4	18.5	17.2	17.6	0	0.5274
LmxM.09.1070	5	5	0.18	1122	0.221	0.655	1.13	0.88	-0.18	RDK2	eukaryotic translation initiation factor 2 subunit, putative		82600	87600	102000	111000	103000	94600	581000	14.2	15.1	17.6	19.1	17.8	16.3	0	0.5274
LmxM.32.2390	27	27	0.207	1140	0.25	0.602	1.13	0.88	-0.18	RDK2	heat shock protein, putative		1210000	1100000	1390000	1540000	1320000	1330000	7900000	15.3	14	17.6	19.5	16.7	16.9	0	0.5274
LmxM.20.0560	7	7	0.334	1219	0.378	0.422	1.13	0.88	-0.18	RDK2	cytidine triphosphate synthase, putative		106000	99900	147000	141000	126000	132000	753000	14.1	13.3	19.5	18.8	16.8	17.5	0	0.5274
LmxM.27.1460	7	7	0.0412	884	0.0643	1.19	1.16	0.87	-0.21	RDK2	proteasome regulatory non-ATP-ase subunit 3, putative		241000	250000	268000	308000	272000	296000	1640000	14.7	15.3	16.4	18.9	16.6	18.1	0	0.5274
LmxM.34.0990	2	2	0.338	1221	0.382	0.418	1.15	0.87	-0.21	RDK2	hypothetical protein, conserved		22300	17300	28300	28400	25100	24800	146000	15.2	11.8	19.4	19.4	17.2	17	0	0.5274
LmxM.32.1610	7	6	0.36	1231	0.404	0.394	1.15	0.87	-0.21	RDK2	peptidase M20/M25/M40, putative		298000	254000	351000	420000	306000	317000	1950000	15.3	13.1	18.1	21.6	15.7	16.3	0	0.5274
LmxM.27.0560;LmxM.36.0550	2	2	0.0938	1018	0.127	0.896	1.15	0.87	-0.21	RDK2	protein kinase, putative,cdc2-related kinase, putative		17700	14400	14800	18200	18500	17400	101000	17.5	14.3	14.7	18	18.3	17.2	0	0.5274
LmxM.36.5620	13	13	0.215	1151	0.258	0.589	1.15	0.87	-0.21	RDK2	isoleucyl-tRNA synthetase, putative		273000	253000	328000	366000	323000	296000	1840000	14.8	13.8	17.8	19.9	17.5	16.1	0	0.5274
LmxM.17.0080;LmxM.17.0083;LmxM.17.0084;LmxM.17.0085;LmxM.17.0086	31	29	0.417	1249	0.46	0.337	1.15	0.87	-0.2	RDK2	elongation factor 1-alpha		15600000	16500000	27000000	25600000	21800000	20700000	127000000	12.3	13	21.2	20.2	17.1	16.2	0	0.5274
LmxM.19.1040	3	3	0.323	1213	0.368	0.435	1.15	0.87	-0.2	RDK2	phenylalanyl-tRNA synthetase, putative		42100	26000	32800	39900	39500	36700	217000	19.4	12	15.1	18.4	18.2	16.9	0	0.5274
LmxM.20.0810	3	2	0.523	1278	0.564	0.249	1.15	0.87	-0.2	RDK2	vesicle-fusing ATPase, putative,N-ethylmaleimide-sensitive factor, putative		7850	5190	9780	10900	8340	7040	49100	16	10.6	19.9	22.2	17	14.4	0	0.5274
LmxM.26.1240	17	17	0.212	1148	0.254	0.595	1.15	0.87	-0.2	RDK2	heat shock protein 70-related protein		1160000	1010000	1380000	1470000	1290000	1330000	7630000	15.2	13.2	18.1	19.2	16.9	17.4	0	0.5274
LmxM.34.5290	2	2	0.384	1240	0.428	0.369	1.15	0.87	-0.2	RDK2	p21 antigen protein		39400	58600	57300	68600	51500	58600	334000	11.8	17.5	17.2	20.5	15.4	17.5	0	0.5274
LmxM.17.1290	17	17	0.261	1174	0.307	0.513	1.15	0.87	-0.2	RDK2	translation initiation factor, putative		440000	403000	548000	592000	528000	478000	2990000	14.7	13.5	18.3	19.8	17.7	16	0	0.5274
LmxM.10.0510	8	8	0.269	1178	0.315	0.502	1.15	0.87	-0.2	RDK2	glycerol-3-phosphate dehydrogenase [NAD ], glycosomal/mitochondrial		197000	156000	234000	221000	227000	225000	1260000	15.6	12.4	18.6	17.6	18	17.9	0	0.5274
LmxM.08_29.1470	7	6	0.266	1177	0.311	0.507	1.15	0.87	-0.2	RDK2	hypothetical protein, conserved		221000	165000	193000	245000	222000	196000	1240000	17.8	13.3	15.5	19.8	17.9	15.8	0	0.5274
LmxM.06.0140	3	2	0.38	1237	0.423	0.373	1.14	0.87	-0.19	RDK2	proteasome beta 6 subunit, putative,20S proteasome beta 6 subunit, putative		28100	28800	39900	41100	38700	30900	207000	13.5	13.9	19.2	19.8	18.7	14.9	0	0.5274
LmxM.28.2500	3	3	0.164	1113	0.203	0.692	1.17	0.86	-0.23	RDK2	eukaryotic translation initiation factor, putative		62700	58600	75400	85000	73900	71000	427000	14.7	13.7	17.7	19.9	17.3	16.6	0	0.5274
LmxM.34.2870	18	18	0.288	1189	0.334	0.477	1.17	0.86	-0.22	RDK2	hypothetical protein, conserved		115000	95400	147000	155000	134000	130000	777000	14.9	12.3	19	20	17.2	16.7	0	0.5274
LmxM.24.1600	4	4	0.527	1282	0.567	0.246	1.17	0.86	-0.22	RDK2	hypothetical protein, unknown function		31200	50000	42700	52800	34100	57800	269000	11.6	18.6	15.9	19.7	12.7	21.5	0	0.5274
LmxM.24.0420	4	4	0.278	1182	0.324	0.49	1.17	0.86	-0.22	RDK2	ubiquitin carboxyl-terminal hydrolase, putative,cysteine peptidase, Clan CA, family C12, putative	DUB15	49800	40600	60300	64600	59000	52200	327000	15.2	12.4	18.5	19.8	18.1	16	0	0.5274
LmxM.07.0230	3	3	0.333	1215	0.377	0.423	1.16	0.86	-0.21	RDK2	hypothetical protein, conserved		23300	29700	35200	38700	29900	33600	190000	12.2	15.6	18.5	20.4	15.7	17.6	0	0.5274
LmxM.18.0510	28	28	0.123	1056	0.16	0.795	1.16	0.86	-0.21	RDK2	aconitase, putative		1900000	1640000	2050000	2320000	2080000	2060000	12000000	15.7	13.6	17	19.3	17.2	17.1	0	0.5274
LmxM.26.1380	4	4	0.113	1037	0.151	0.821	1.18	0.85	-0.24	RDK2	prefoldin-like protein		135000	145000	177000	186000	185000	170000	997000	13.5	14.6	17.7	18.6	18.5	17	0	0.5274
LmxM.32.0610	3	3	0.244	1163	0.289	0.539	1.18	0.85	-0.24	RDK2	hypothetical protein, conserved		168000	156000	219000	231000	226000	184000	1190000	14.2	13.2	18.5	19.5	19.1	15.6	0	0.5274
LmxM.08_29.2630	25	23	0.338	1222	0.382	0.418	1.18	0.85	-0.24	RDK2	hypothetical protein, conserved		531000	422000	755000	742000	629000	646000	3720000	14.2	11.3	20.3	19.9	16.9	17.3	0	0.5274
LmxM.33.3780	7	7	0.249	1167	0.295	0.531	1.18	0.85	-0.24	RDK2	phosphomannomutase-like protein		97100	62200	73600	86400	97200	91000	507000	19.1	12.3	14.5	17	19.2	17.9	0	0.5274
LmxM.25.1770	7	7	0.316	1210	0.361	0.443	1.18	0.85	-0.24	RDK2	3-oxo-5-alpha-steroid 4-dehydrogenase, putative		187000	131000	195000	233000	197000	175000	1120000	16.8	11.7	17.4	20.8	17.6	15.7	0	0.5274
LmxM.19.1550	3	3	0.401	1244	0.444	0.352	1.17	0.85	-0.23	RDK2	hypothetical protein, conserved		25400	33800	48200	38600	48900	38700	234000	10.9	14.5	20.6	16.5	20.9	16.6	0	0.5274
LmxM.04.0940	8	8	0.303	1203	0.347	0.46	1.2	0.84	-0.26	RDK2	unspecified product		336000	191000	226000	326000	285000	288000	1650000	20.4	11.5	13.7	19.7	17.3	17.4	0	0.5274
LmxM.21.0520	2	2	0.454	1265	0.495	0.305	1.19	0.84	-0.26	RDK2	hypothetical protein, conserved		2640	2210	3300	3940	3500	2300	17900	14.8	12.3	18.4	22	19.6	12.8	0	0.5274
LmxM.25.1060	11	11	0.44	1263	0.481	0.318	1.19	0.84	-0.26	RDK2	hypothetical protein, conserved		46000	54900	78400	53500	87900	72900	394000	11.7	14	19.9	13.6	22.3	18.5	0	0.5274
LmxM.09.1050	3	3	0.121	1053	0.159	0.8	1.19	0.84	-0.26	RDK2	hypothetical protein, conserved		17500	13200	17300	20000	19100	18200	105000	16.6	12.6	16.4	19	18.1	17.3	0	0.5274
LmxM.18.1080	4	4	0.0368	866	0.0586	1.23	1.19	0.84	-0.26	RDK2	protein kinase A catalytic subunit		47000	52000	53300	65500	56700	59600	334000	14.1	15.6	16	19.6	17	17.8	0	0.5274
LmxM.34.0370	17	17	0.135	1078	0.173	0.761	1.19	0.84	-0.25	RDK2	ATP-dependent DEAD-box RNA helicase, putative		1710000	1450000	1750000	2230000	1860000	1760000	10800000	15.9	13.4	16.3	20.7	17.3	16.4	0	0.5274
LmxM.31.1090	4	4	0.293	1194	0.338	0.471	1.19	0.84	-0.25	RDK2	hypothetical protein, conserved		29200	28300	42800	45900	38500	35100	220000	13.3	12.9	19.5	20.9	17.5	16	0	0.5274
LmxM.33.3470	6	6	0.21	1146	0.253	0.597	1.19	0.84	-0.25	RDK2	hypothetical protein, conserved		123000	130000	148000	187000	158000	133000	879000	14	14.8	16.8	21.3	17.9	15.1	0	0.5274
LmxM.19.0800	7	7	0.246	1165	0.291	0.536	1.19	0.84	-0.25	RDK2	ABC transporter, putative		80600	91900	120000	128000	115000	103000	638000	12.6	14.4	18.7	20.1	18	16.1	0	0.5274
LmxM.32.0440	4	4	0.311	1206	0.355	0.449	1.21	0.83	-0.27	RDK2	hypothetical protein, conserved		17700	14000	16700	16000	24900	17500	107000	16.6	13.1	15.6	15	23.3	16.4	0	0.5274
LmxM.18.0680;LmxM.18.0670	15	15	0.024	794	0.0417	1.38	1.21	0.83	-0.27	RDK2	citrate synthase, putative		896000	804000	955000	1110000	1030000	1070000	5860000	15.3	13.7	16.3	18.9	17.6	18.2	0	0.5274
LmxM.19.1120	10	10	0.111	1032	0.148	0.83	1.21	0.83	-0.27	RDK2	proteasome regulatory non-ATP-ase subunit, putative		268000	201000	253000	314000	283000	277000	1600000	16.8	12.6	15.9	19.6	17.7	17.3	0	0.5274
LmxM.13.1480	6	6	0.206	1139	0.249	0.604	1.21	0.83	-0.27	RDK2	Ran-binding protein 1, putative		82000	100000	131000	127000	128000	123000	691000	11.9	14.5	19	18.4	18.6	17.7	0	0.5274
LmxM.06.0250	3	2	0.282	1186	0.328	0.484	1.2	0.83	-0.27	RDK2	hypothetical protein, conserved		23800	17300	29500	31200	28300	25400	156000	15.3	11.1	18.9	20.1	18.2	16.3	0	0.5274
LmxM.03.0640	5	5	0.0811	998	0.112	0.951	1.22	0.82	-0.29	RDK2	hypothetical protein, conserved		35300	28200	37600	42100	41500	39800	225000	15.7	12.6	16.7	18.8	18.5	17.7	0	0.5274
LmxM.29.0180	3	2	0.4	1243	0.444	0.353	1.22	0.82	-0.29	RDK2	2-hydroxy-3-oxopropionate reductase, putative		6710	9610	12100	14500	11200	8970	63100	10.6	15.2	19.2	23	17.7	14.2	0	0.5274
LmxM.05.1200	5	5	0.0436	898	0.067	1.17	1.22	0.82	-0.29	RDK2	prefoldin subunit, putative		134000	121000	152000	159000	168000	170000	904000	14.9	13.4	16.8	17.6	18.6	18.8	0	0.5274
LmxM.13.1190	25	24	0.0841	1005	0.115	0.938	1.24	0.81	-0.31	RDK2	adenylosuccinate synthetase, putative		664000	532000	663000	863000	736000	709000	4170000	15.9	12.8	15.9	20.7	17.7	17	0	0.5274
LmxM.20.1640	4	3	0.0434	894	0.067	1.17	1.24	0.81	-0.31	RDK2	phosphatase-like protein		54000	61100	67800	79600	76900	70500	410000	13.2	14.9	16.5	19.4	18.8	17.2	0	0.5274
LmxM.25.0715	8	8	0.25	1169	0.295	0.53	1.24	0.81	-0.31	RDK2	hypothetical protein, conserved		242000	142000	230000	245000	235000	281000	1370000	17.6	10.4	16.7	17.8	17.1	20.4	0	0.5274
LmxM.05.0100	17	17	0.0842	1006	0.115	0.938	1.24	0.81	-0.31	RDK2	phosphoprotein phosphatase, putative		777000	643000	855000	988000	973000	854000	5090000	15.3	12.6	16.8	19.4	19.1	16.8	0	0.5274
LmxM.28.2430	13	13	0.17	1119	0.21	0.679	1.24	0.81	-0.3	RDK2	vacuolar ATP synthase subunit b, putative		781000	614000	955000	1030000	888000	983000	5250000	14.9	11.7	18.2	19.6	16.9	18.7	0	0.5274
LmxM.05.0450	4	4	0.227	1158	0.27	0.568	1.23	0.81	-0.3	RDK2	hypothetical protein, conserved		145000	185000	249000	254000	243000	218000	1290000	11.2	14.3	19.3	19.6	18.8	16.8	0	0.5274
LmxM.31.0520	3	3	0.275	1180	0.322	0.493	1.23	0.81	-0.3	RDK2	profilin, putative		60100	45000	72300	88100	67700	62800	396000	15.2	11.4	18.3	22.2	17.1	15.9	0	0.5274
LmxM.27.1310	4	4	0.00517	522	0.0137	1.86	1.23	0.81	-0.3	RDK2	arginyl-tRNA synthetase, putative		39400	43300	43800	53600	51100	50800	282000	14	15.3	15.5	19	18.1	18	0	0.5274
LmxM.31.1000	14	14	0.215	1150	0.257	0.59	1.25	0.8	-0.32	RDK2	chaperonin containing t-complex protein, putative		429000	363000	562000	646000	472000	575000	3050000	14.1	11.9	18.5	21.2	15.5	18.9	0	0.5274
LmxM.08_29.0780	6	6	0.153	1097	0.192	0.717	1.25	0.8	-0.32	RDK2	U-box domain protein, putative		216000	202000	302000	331000	284000	284000	1620000	13.4	12.5	18.6	20.4	17.6	17.6	0	0.5274
LmxM.25.1610	7	7	0.149	1095	0.187	0.727	1.25	0.8	-0.32	RDK2	hypothetical protein, conserved		212000	209000	296000	322000	307000	264000	1610000	13.2	13	18.4	20	19.1	16.4	0	0.5274
LmxM.25.2410	17	16	0.0506	928	0.0752	1.12	1.24	0.8	-0.32	RDK2	hypothetical protein, conserved		384000	327000	383000	497000	459000	406000	2460000	15.6	13.3	15.6	20.2	18.7	16.5	0	0.5274
LmxM.31.2890	2	2	0.208	1144	0.251	0.6	1.24	0.8	-0.31	RDK2	hypothetical protein, conserved		18500	15900	24500	28400	23600	21300	132000	14	12	18.5	21.5	17.8	16.1	0	0.5274
LmxM.22.0990	15	15	0.0654	970	0.093	1.03	1.24	0.8	-0.31	RDK2	hypothetical protein, conserved		141000	122000	162000	184000	179000	165000	951000	14.8	12.8	17	19.3	18.8	17.3	0	0.5274
LmxM.36.6980	8	7	0.275	1179	0.321	0.493	1.27	0.79	-0.35	RDK2	eukaryotic translation initiation factor 3 subunit 8, putative		44000	33800	67900	57200	72100	56200	331000	13.3	10.2	20.5	17.3	21.8	17	0	0.5274
LmxM.26.2320	4	4	0.25	1170	0.295	0.53	1.27	0.79	-0.35	RDK2	hypothetical protein, conserved		31800	23300	42500	34600	46700	42900	222000	14.3	10.5	19.2	15.6	21	19.3	0	0.5274
LmxM.04.0450	5	4	0.143	1083	0.182	0.739	1.27	0.79	-0.34	RDK2	calpain-like cysteine peptidase, putative,cysteine peptidase, Clan CA, family C2, putative		46900	38200	53500	67400	58100	50000	314000	14.9	12.2	17	21.5	18.5	15.9	0	0.5274
LmxM.34.3860;LmxM.08_29.1020	20	20	0.201	1136	0.244	0.612	1.27	0.79	-0.34	RDK2	T-complex protein 1, eta subunit, putative		462000	335000	538000	658000	530000	502000	3030000	15.3	11.1	17.8	21.7	17.5	16.6	0	0.5274
LmxM.36.0500	3	3	0.299	1198	0.344	0.463	1.26	0.79	-0.34	RDK2	DNAJ domain protein, putative		22400	14500	20600	30600	23400	18800	130000	17.2	11.1	15.8	23.5	17.9	14.4	0	0.5274
LmxM.30.1050	7	7	0.228	1159	0.272	0.566	1.26	0.79	-0.34	RDK2	hypothetical protein, unknown function		23300	28800	39500	32300	40800	42300	207000	11.2	13.9	19.1	15.6	19.7	20.5	0	0.5274
LmxM.36.1520	6	6	0.201	1137	0.244	0.612	1.26	0.79	-0.33	RDK2	hypothetical protein, conserved,nima-related protein kinase, putative		59900	50800	86700	90200	82000	76100	446000	13.4	11.4	19.5	20.2	18.4	17.1	0	0.5274
LmxM.34.3100	18	18	0.0718	982	0.101	0.997	1.29	0.78	-0.37	RDK2	ATP-dependent RNA helicase, putative		701000	741000	969000	1120000	1020000	974000	5520000	12.7	13.4	17.6	20.3	18.4	17.6	0	0.5274
LmxM.08_29.2680	9	9	0.278	1183	0.324	0.489	1.29	0.78	-0.37	RDK2	hypothetical protein, conserved		38800	42900	50400	71500	58600	40200	302000	12.8	14.2	16.7	23.7	19.4	13.3	0	0.5274
LmxM.16.0950	9	9	0.133	1072	0.171	0.766	1.28	0.78	-0.36	RDK2	sucrose-phosphate synthase-like protein		453000	361000	569000	648000	573000	552000	3160000	14.3	11.4	18	20.5	18.2	17.5	0	0.5274
LmxM.33.2950	4	4	0.00128	279	0.00634	2.2	1.28	0.78	-0.36	RDK2	hypothetical protein, conserved		5710	5730	6270	7530	7520	7640	40400	14.1	14.2	15.5	18.6	18.6	18.9	0	0.5274
LmxM.28.1060	5	5	0.0379	874	0.0599	1.22	1.28	0.78	-0.36	RDK2	hypothetical protein, conserved		45700	52900	57800	69300	70100	60900	357000	12.8	14.8	16.2	19.4	19.7	17.1	0	0.5274
LmxM.26.1360	2	2	0.0823	1000	0.114	0.945	1.27	0.78	-0.35	RDK2	hypothetical protein, conserved		8150	8890	8460	12700	10600	9080	58000	14.1	15.3	14.6	22	18.4	15.7	0	0.5274
LmxM.36.2360	11	11	0.148	1091	0.187	0.729	1.31	0.77	-0.38	RDK2	tyrosine aminotransferase, putative		550000	421000	583000	824000	630000	575000	3580000	15.3	11.8	16.3	23	17.6	16	0	0.5274
LmxM.08.0550	5	5	0.0543	942	0.0794	1.1	1.3	0.77	-0.38	RDK2	translation initiation factor-like protein		132000	135000	174000	204000	197000	174000	1010000	13	13.3	17.1	20.1	19.4	17.1	0	0.5274
LmxM.29.3090	7	7	0.0665	974	0.0941	1.03	1.3	0.77	-0.38	RDK2	hypothetical protein, conserved		250000	255000	307000	405000	348000	305000	1870000	13.4	13.6	16.4	21.6	18.6	16.3	0	0.5274
LmxM.34.1830	18	18	0.0387	880	0.0606	1.22	1.3	0.77	-0.38	RDK2	hypothetical protein, conserved		596000	504000	634000	832000	727000	695000	3990000	14.9	12.7	15.9	20.9	18.2	17.4	0	0.5274
LmxM.09.1260	12	12	0.149	1094	0.187	0.728	1.3	0.77	-0.38	RDK2	hypothetical protein, conserved		123000	93800	159000	176000	153000	159000	864000	14.3	10.9	18.4	20.4	17.7	18.4	0	0.5274
LmxM.28.2740;LmxM.28.2750partial	5	5	0.0711	980	0.1	1	1.3	0.77	-0.38	RDK2	activated protein kinase c receptor (LACK)		258000	226000	272000	374000	332000	275000	1740000	14.9	13	15.7	21.5	19.1	15.9	0	0.5274
LmxM.29.2820	6	6	0.159	1105	0.198	0.702	1.3	0.77	-0.37	RDK2	chaperonin HSP60/CNP60, putative		25400	17900	29700	35000	28800	30700	167000	15.1	10.7	17.7	20.9	17.2	18.3	0	0.5274
LmxM.08.0870	2	2	0.112	1034	0.149	0.827	1.29	0.77	-0.37	RDK2	hypothetical protein, unknown function		24400	24600	36200	39400	36100	34900	196000	12.5	12.6	18.5	20.1	18.4	17.8	0	0.5274
LmxM.08_29.1150	8	8	0.0201	760	0.0364	1.44	1.29	0.77	-0.37	RDK2	tryparedoxin, putative		641000	525000	612000	809000	718000	772000	4080000	15.7	12.9	15	19.8	17.6	18.9	0	0.5274
LmxM.31.0360	6	6	0.234	1161	0.278	0.556	1.29	0.77	-0.37	RDK2	hypothetical protein, conserved		7490	7400	11900	13000	12500	9130	61500	12.2	12	19.4	21.1	20.4	14.9	0	0.5274
LmxM.23.1220	13	12	0.146	1089	0.185	0.734	1.32	0.76	-0.41	RDK2	T-complex protein 1, gamma subunit, putative		292000	210000	337000	434000	341000	336000	1950000	14.9	10.8	17.3	22.2	17.5	17.2	0	0.5274
LmxM.16.0770	2	2	0.0585	952	0.0847	1.07	1.32	0.76	-0.4	RDK2	hypothetical protein, conserved		4950	5210	5890	8380	6650	6200	37300	13.3	14	15.8	22.5	17.8	16.6	0	0.5274
LmxM.19.1530	10	10	0.0515	930	0.0764	1.12	1.32	0.76	-0.4	RDK2	peptidylprolyl isomerase-like protein		180000	157000	216000	260000	246000	223000	1280000	14.1	12.3	16.8	20.3	19.2	17.4	0	0.5274
LmxM.05.0030	4	4	0.121	1052	0.159	0.799	1.32	0.76	-0.4	RDK2	small GTP-binding protein, putative		69200	59300	95100	109000	94200	91600	518000	13.4	11.4	18.4	21	18.2	17.7	0	0.5274
LmxM.31.3270	18	18	0.141	1080	0.18	0.744	1.32	0.76	-0.4	RDK2	chaperonin alpha subunit, putative		616000	462000	758000	919000	745000	753000	4250000	14.5	10.9	17.8	21.6	17.5	17.7	0	0.5274
LmxM.27.0190	4	4	0.0675	975	0.0955	1.02	1.32	0.76	-0.4	RDK2	proteasome alpha 7 subunit, putative		169000	194000	223000	282000	268000	220000	1360000	12.5	14.3	16.4	20.8	19.8	16.2	0	0.5274
LmxM.28.2310	11	10	0.046	907	0.0699	1.16	1.31	0.76	-0.39	RDK2	eukaryotic translation initiation factor, putative		232000	210000	264000	345000	311000	272000	1630000	14.2	12.9	16.1	21.1	19	16.6	0	0.5274
LmxM.23.0560	5	4	0.0755	991	0.105	0.978	1.31	0.76	-0.39	RDK2	kinesin, putative		18000	16400	22400	26000	27100	21600	132000	13.7	12.5	17	19.8	20.6	16.4	0	0.5274
LmxM.13.1660	13	12	0.0517	932	0.0765	1.12	1.31	0.76	-0.39	RDK2	chaperonin TCP20, putative		372000	328000	447000	550000	488000	469000	2650000	14	12.4	16.8	20.7	18.4	17.7	0	0.5274
LmxM.19.0110	3	3	0.182	1124	0.223	0.651	1.31	0.76	-0.39	RDK2	hypothetical protein, conserved		40100	50000	74600	65400	76800	74000	381000	10.5	13.1	19.6	17.2	20.2	19.4	0	0.5274
LmxM.08_29.0870	2	2	0.194	1131	0.236	0.627	1.31	0.76	-0.39	RDK2	hypothetical protein, conserved		8940	7080	12200	13800	13000	10100	65100	13.7	10.9	18.7	21.2	20	15.5	0	0.5274
LmxM.34.0760	2	2	0.192	1130	0.234	0.631	1.31	0.76	-0.39	RDK2	CBS domain protein, conserved		11600	8150	14700	15800	16400	12900	79600	14.6	10.2	18.5	19.9	20.6	16.2	0	0.5274
LmxM.20.1280	4	4	0.185	1125	0.227	0.645	1.31	0.76	-0.39	RDK2	calpain-like cysteine peptidase, putative,calpain-like cysteine peptidase, Clan CA, family C2		175000	120000	223000	245000	221000	211000	1190000	14.7	10	18.6	20.5	18.5	17.6	0	0.5274
LmxM.22.0670	4	4	0.111	1033	0.148	0.829	1.31	0.76	-0.39	RDK2	prefoldin 5-like protein		87100	73700	110000	133000	117000	104000	625000	13.9	11.8	17.6	21.3	18.7	16.7	0	0.5274
LmxM.10.0470;LmxM.10.0390;LmxM.10.0465a	11	2	0.119	1048	0.156	0.807	1.34	0.75	-0.42	RDK2	GP63, leishmanolysin		122000	153000	169000	245000	175000	177000	1040000	11.7	14.7	16.3	23.5	16.8	17	0	0.5274
LmxM.20.1180;LmxM.20.1185	10	10	0.0423	891	0.0655	1.18	1.34	0.75	-0.42	RDK2	calpain-like cysteine peptidase		139000	163000	182000	231000	227000	190000	1130000	12.2	14.4	16.1	20.4	20.1	16.8	0	0.5274
LmxM.13.0580	40	40	0.046	908	0.0699	1.16	1.34	0.75	-0.42	RDK2	hypothetical protein, conserved		87200	82400	105000	141000	114000	113000	643000	13.6	12.8	16.3	21.9	17.8	17.6	0	0.5274
LmxM.08_29.2110	3	2	0.185	1126	0.227	0.644	1.34	0.75	-0.42	RDK2	hypothetical protein, conserved		12300	7590	12700	13300	12900	17500	76200	16.1	10	16.7	17.4	16.9	22.9	0	0.5274
LmxM.34.1410	13	13	0.0932	1017	0.126	0.898	1.33	0.75	-0.42	RDK2	threonyl-tRNA synthetase, putative		201000	191000	287000	332000	283000	289000	1580000	12.7	12.1	18.1	21	17.9	18.3	0	0.5274
LmxM.03.0200	14	14	0.0032	438	0.0101	2	1.33	0.75	-0.41	RDK2	delta-1-pyrroline-5-carboxylate dehydrogenase, putative		312000	295000	326000	428000	386000	429000	2180000	14.3	13.5	15	19.7	17.7	19.7	0	0.5274
LmxM.17.0010	17	17	0.0227	785	0.0399	1.4	1.33	0.75	-0.41	RDK2	hypothetical protein, conserved		458000	485000	554000	727000	664000	599000	3490000	13.1	13.9	15.9	20.8	19.1	17.2	0	0.5274
LmxM.24.0140	2	2	0.0628	964	0.0898	1.05	1.33	0.75	-0.41	RDK2	ankyrin/TPR repeat protein		14100	14000	18400	23200	20400	18300	108000	13	13	17	21.4	18.8	16.9	0	0.5274
LmxM.28.2110	2	2	0.0553	945	0.0806	1.09	1.33	0.75	-0.41	RDK2	hypothetical protein, conserved		11900	13400	14500	20000	14800	18100	92700	12.8	14.5	15.6	21.6	16	19.5	0	0.5274
LmxM.36.6940	11	11	0.0212	770	0.038	1.42	1.36	0.74	-0.44	RDK2	protein disulfide isomerase		214000	201000	251000	329000	299000	277000	1570000	13.6	12.8	16	21	19	17.6	0	0.5274
LmxM.30.2950	3	3	0.162	1108	0.202	0.694	1.35	0.74	-0.43	RDK2	mutt/nudix family protein-like protein		3050	5500	2990	5140	5190	5260	27100	11.3	20.3	11	18.9	19.1	19.4	0	0.5274
LmxM.27.1640	10	10	0.0591	956	0.0853	1.07	1.35	0.74	-0.43	RDK2	hypothetical protein, conserved		182000	185000	243000	310000	270000	244000	1430000	12.7	12.9	17	21.6	18.8	17	0	0.5274
LmxM.03.0270	6	6	0.163	1110	0.203	0.694	1.35	0.74	-0.43	RDK2	hypothetical protein		82700	101000	124000	164000	143000	107000	721000	11.5	14	17.2	22.7	19.9	14.8	0	0.5274
LmxM.15.0770	4	4	0.135	1077	0.173	0.761	1.34	0.74	-0.43	RDK2	protein kinase, putative		35500	25400	33500	52600	35800	38500	221000	16	11.5	15.1	23.8	16.2	17.4	0	0.5274
LmxM.08.1000	17	17	0.0865	1007	0.118	0.926	1.34	0.74	-0.43	RDK2	hypothetical protein, conserved		140000	137000	200000	238000	203000	199000	1120000	12.5	12.3	17.9	21.3	18.2	17.8	0	0.5274
LmxM.19.0440	5	5	0.106	1028	0.143	0.845	1.37	0.73	-0.46	RDK2	nucleosome assembly protein, putative		71300	73300	93200	127000	114000	84600	564000	12.6	13	16.5	22.6	20.2	15	0	0.5274
LmxM.30.2790	6	5	0.156	1102	0.196	0.709	1.37	0.73	-0.45	RDK2	ADP-ribosylation factor, putative		248000	189000	293000	409000	329000	263000	1730000	14.3	10.9	16.9	23.6	19	15.2	0	0.5274
LmxM.33.2760	4	4	0.129	1064	0.167	0.777	1.37	0.73	-0.45	RDK2	hypothetical protein, conserved		7340	10700	5840	11600	10200	10900	56600	13	18.9	10.3	20.5	18.1	19.3	0	0.5274
LmxM.32.2730	7	7	0.00246	392	0.00866	2.06	1.36	0.73	-0.45	RDK2	hypothetical protein, conserved		147000	136000	156000	207000	191000	201000	1040000	14.1	13.2	15	20	18.4	19.3	0	0.5274
LmxM.31.3140	2	2	0.057	950	0.0827	1.08	1.36	0.73	-0.44	RDK2	pyrroline-5-carboxylate synthetase-like protein		24300	23300	31100	39600	36800	30800	186000	13.1	12.5	16.8	21.3	19.8	16.6	0	0.5274
LmxM.10.1260;LmxM.10.1280	2	2	0.242	1162	0.287	0.542	1.36	0.73	-0.44	RDK2	hypothetical protein, conserved		9090	6640	10800	13900	13900	8400	62700	14.5	10.6	17.3	22.1	22.1	13.4	0	0.5274
LmxM.28.1920	2	2	0.0996	1021	0.134	0.871	1.4	0.72	-0.48	RDK2	hypothetical protein, conserved		24200	33200	43200	45400	49300	46000	241000	10	13.8	17.9	18.8	20.4	19	0	0.5274
LmxM.08.1170	2	2	0.153	1098	0.192	0.717	1.4	0.72	-0.48	RDK2	hypothetical protein, conserved		27900	15100	19200	34500	25200	27000	149000	18.7	10.1	12.9	23.2	17	18.1	0	0.5274
LmxM.31.1850	11	10	0.128	1062	0.167	0.779	1.4	0.72	-0.48	RDK2	chaperonin HSP60, mitochondrial precursor, putative		166000	93400	160000	210000	182000	192000	1000000	16.5	9.3	15.9	21	18.1	19.2	0	0.5274
LmxM.30.0950;LmxM.30.0930;LmxM.30.0960	12	12	0.0468	914	0.0706	1.15	1.4	0.72	-0.48	RDK2	unspecified product		247000	242000	337000	428000	361000	363000	1980000	12.5	12.2	17	21.6	18.3	18.4	0	0.5274
LmxM.23.0040	13	12	0.0368	867	0.0586	1.23	1.39	0.72	-0.48	RDK2	peroxidoxin,tryparedoxin peroxidase		2760000	1990000	2530000	3650000	3410000	3080000	17400000	15.8	11.4	14.5	21	19.6	17.7	0	0.5274
LmxM.32.0260	4	4	0.00706	579	0.0168	1.77	1.38	0.72	-0.47	RDK2	RNA binding protein rggm, putative		62200	62600	63500	97800	79500	83300	449000	13.9	13.9	14.1	21.8	17.7	18.5	0	0.5274
LmxM.35.2500	12	12	0.0657	971	0.0933	1.03	1.38	0.72	-0.47	RDK2	hypothetical protein, conserved		354000	243000	371000	454000	429000	454000	2300000	15.3	10.5	16.1	19.7	18.6	19.7	0	0.5274
LmxM.25.0820	4	4	0.0469	915	0.0707	1.15	1.42	0.71	-0.5	RDK2	hypothetical protein, conserved		65800	52600	79400	100000	94400	85900	478000	13.8	11	16.6	20.9	19.7	18	0	0.5274
LmxM.34.2200	24	24	0.0362	864	0.0578	1.24	1.41	0.71	-0.5	RDK2	RNA-binding protein, putative		1160000	1220000	1670000	1960000	1950000	1810000	9770000	11.9	12.5	17	20.1	20	18.5	0	0.5274
LmxM.29.3040	8	8	0.00837	614	0.0188	1.73	1.41	0.71	-0.5	RDK2	eukaryotic translation initiation factor 3 subunit 7-like protein		129000	137000	156000	214000	198000	183000	1020000	12.7	13.5	15.3	21.1	19.4	18	0	0.5274
LmxM.34.2440	5	5	0.0501	924	0.0747	1.13	1.41	0.71	-0.5	RDK2	hypothetical protein, conserved		56100	61800	79500	106000	83200	89400	476000	11.8	13	16.7	22.2	17.5	18.8	0	0.5274
LmxM.25.0540	4	4	0.055	944	0.0803	1.1	1.41	0.71	-0.49	RDK2	hypothetical protein, conserved		166000	192000	239000	287000	311000	242000	1440000	11.6	13.4	16.6	19.9	21.7	16.8	0	0.5274
LmxM.19.0250	11	11	0.0931	1016	0.126	0.898	1.4	0.71	-0.49	RDK2	hypothetical protein, conserved		154000	118000	201000	220000	201000	244000	1140000	13.6	10.4	17.7	19.3	17.7	21.4	0	0.5274
LmxM.32.2150	4	4	0.0435	896	0.0669	1.17	1.4	0.71	-0.49	RDK2	hypothetical protein, conserved		34600	26200	38000	50200	44400	44000	237000	14.6	11	16	21.1	18.7	18.5	0	0.5274
LmxM.17.0480	6	6	0.0664	973	0.0942	1.03	1.4	0.71	-0.49	RDK2	hypothetical protein, unknown function		105000	129000	171000	193000	189000	184000	970000	10.8	13.3	17.6	19.9	19.5	18.9	0	0.5274
LmxM.19.0620	5	4	0.0189	750	0.0347	1.46	1.44	0.7	-0.52	RDK2	hypothetical protein, conserved		13100	13000	16600	21600	21600	18400	104000	12.6	12.5	15.9	20.7	20.7	17.6	0	0.5274
LmxM.08_29.0320	5	5	0.124	1057	0.162	0.79	1.43	0.7	-0.52	RDK2	hypothetical protein, conserved		148000	129000	245000	280000	229000	241000	1270000	11.6	10.2	19.3	22	18	18.9	0	0.5274
LmxM.16.1350	12	12	0.0502	926	0.0747	1.13	1.43	0.7	-0.52	RDK2	DNA-directed rna polymerase I largest subunit, putative		75500	72400	109000	132000	117000	118000	624000	12.1	11.6	17.4	21.2	18.8	18.8	0	0.5274
LmxM.03.0160	3	3	0.0216	774	0.0385	1.41	1.43	0.7	-0.52	RDK2	ABC transporter protein, putative		9360	8000	11000	14100	14000	12500	68900	13.6	11.6	15.9	20.4	20.3	18.1	0	0.5274
LmxM.28.0780	2	2	0.0895	1013	0.122	0.914	1.43	0.7	-0.51	RDK2	hypothetical protein, conserved		8720	4870	6840	10200	9580	9340	49500	17.6	9.8	13.8	20.6	19.3	18.9	0	0.5274
LmxM.34.1950	2	2	0.116	1040	0.153	0.815	1.42	0.7	-0.51	RDK2	hypothetical protein, conserved		8430	10800	16000	15800	16000	18300	85300	9.9	12.7	18.7	18.5	18.8	21.5	0	0.5274
LmxM.14.0130	6	6	0.00408	478	0.0118	1.93	1.42	0.7	-0.51	RDK2	nucleoside hydrolase-like protein		101000	108000	123000	160000	153000	159000	804000	12.5	13.5	15.3	20	19	19.8	0	0.5274
LmxM.27.2020	24	23	0.0281	820	0.0472	1.33	1.46	0.69	-0.54	RDK2	D-lactate dehydrogenase-like protein		2550000	1930000	2830000	3480000	3490000	3690000	18000000	14.2	10.7	15.8	19.4	19.4	20.5	0	0.5274
LmxM.22.0060	9	9	0.0353	860	0.0565	1.25	1.46	0.69	-0.54	RDK2	transcription factor-like protein		74500	57500	87200	112000	105000	102000	539000	13.8	10.7	16.2	20.8	19.5	18.9	0	0.5274
LmxM.32.0312	37	37	0.0112	664	0.0233	1.63	1.46	0.69	-0.54	RDK2	heat shock protein 83-1		6340000	6040000	7620000	10600000	9530000	9010000	49100000	12.9	12.3	15.5	21.6	19.4	18.3	0	0.5274
LmxM.15.1160	21	2	0.0458	905	0.0698	1.16	1.46	0.69	-0.54	RDK2	tryparedoxin peroxidase		4760000	3700000	4030000	7320000	5110000	5750000	30700000	15.5	12.1	13.1	23.9	16.7	18.8	0	0.5274
LmxM.34.3310	6	6	0.00494	510	0.0134	1.87	1.45	0.69	-0.54	RDK2	hypothetical protein, conserved		48600	53100	55400	76500	83000	68900	386000	12.6	13.8	14.4	19.8	21.5	17.9	0	0.5274
LmxM.21.1090	14	14	0.114	1038	0.151	0.821	1.45	0.69	-0.54	RDK2	T-complex protein 1, delta subunit, putative		252000	184000	364000	427000	366000	371000	1960000	12.8	9.4	18.6	21.7	18.6	18.9	0	0.5274
LmxM.30.0080	3	3	0.0514	929	0.0763	1.12	1.45	0.69	-0.54	RDK2	hypothetical protein, conserved		14800	12900	18800	26200	21500	19800	114000	12.9	11.3	16.5	23	18.9	17.4	0	0.5274
LmxM.09.0400;LmxM.09.0410	2	2	0.129	1063	0.167	0.777	1.45	0.69	-0.54	RDK2	protein kinase, putative		4400	3200	5690	6920	7340	5040	32600	13.5	9.8	17.5	21.2	22.5	15.5	0	0.5274
LmxM.08_29.1830	7	7	0.061	959	0.0877	1.06	1.45	0.69	-0.54	RDK2	dihydrolipoamide dehydrogenase, putative		60900	57200	76200	116000	82200	83700	476000	12.8	12	16	24.4	17.3	17.6	0	0.5274
LmxM.09.0230	5	5	0.0267	809	0.0455	1.34	1.45	0.69	-0.54	RDK2	heat shock protein HslVU, ATPase subunit HslU, putative,ATP-dependent hsl protease ATP-binding subunit hslU, putative		27500	27000	36700	48400	41300	42600	224000	12.3	12.1	16.4	21.6	18.5	19.1	0	0.5274
LmxM.09.0670	2	2	0.053	938	0.078	1.11	1.45	0.69	-0.53	RDK2	prefoldin subunit 2, putative		97400	79000	117000	156000	147000	121000	718000	13.6	11	16.3	21.8	20.5	16.8	0	0.5274
LmxM.36.3450	3	3	0.289	1190	0.335	0.475	1.45	0.69	-0.53	RDK2	glycosyl transferase-like protein		2950	5610	4820	7080	4000	8260	32700	9	17.1	14.7	21.6	12.2	25.2	0	0.5274
LmxM.29.3680	17	16	0.0241	795	0.0417	1.38	1.45	0.69	-0.53	RDK2	hypothetical protein, conserved		134000	139000	187000	227000	223000	213000	1120000	11.9	12.4	16.6	20.3	19.9	19	0	0.5274
LmxM.26.1450	2	2	0.0658	972	0.0933	1.03	1.48	0.68	-0.57	RDK2	hypothetical protein, conserved		17300	11500	18900	26100	23300	21200	118000	14.6	9.7	16	22.1	19.7	17.9	0	0.5274
LmxM.11.0070	2	2	0.0965	1020	0.13	0.884	1.48	0.68	-0.56	RDK2	hypothetical protein, conserved		8630	6940	11500	15900	13200	10800	67000	12.9	10.4	17.2	23.7	19.7	16.1	0	0.5274
LmxM.06.0260	5	5	0.0374	870	0.0593	1.23	1.47	0.68	-0.56	RDK2	5'-3' exonuclease, putative		34500	30500	44200	60900	52200	48100	270000	12.8	11.3	16.3	22.5	19.3	17.8	0	0.5274
LmxM.10.0780	3	3	0.0119	676	0.0243	1.61	1.47	0.68	-0.56	RDK2	hypothetical protein, conserved		31900	32200	39300	56500	46900	48700	255000	12.5	12.6	15.4	22.1	18.3	19.1	0	0.5274
LmxM.36.0250	11	11	0.0153	713	0.0296	1.53	1.47	0.68	-0.55	RDK2	EIF3-interacting protein-like protein		188000	192000	247000	326000	309000	286000	1550000	12.1	12.4	16	21	20	18.5	0	0.5274
LmxM.36.1180	3	3	0.00179	338	0.00732	2.14	1.47	0.68	-0.55	RDK2	hypothetical protein, conserved		20800	22400	21500	29200	31400	34400	160000	13	14	13.5	18.3	19.6	21.6	0	0.5274
LmxM.15.0820	5	5	0.0431	892	0.0666	1.18	1.47	0.68	-0.55	RDK2	hypothetical protein, conserved		27300	20600	31600	41300	40300	35100	196000	13.9	10.5	16.1	21.1	20.5	17.9	0	0.5274
LmxM.29.1400	2	2	0.118	1047	0.155	0.809	1.46	0.68	-0.55	RDK2	hypothetical protein, conserved		9010	14300	12200	20200	18700	13000	87500	10.3	16.3	14	23.1	21.4	14.9	0	0.5274
LmxM.30.2280	2	2	0.116	1042	0.154	0.814	1.46	0.68	-0.55	RDK2	ADP-ribosylation factor, putative		36600	19800	30700	49600	40900	36900	214000	17.1	9.2	14.3	23.1	19.1	17.2	0	0.5274
LmxM.03.0620	11	11	0.00324	442	0.0101	2	1.46	0.68	-0.55	RDK2	MP99, putative		67100	59800	72600	94100	101000	96100	491000	13.7	12.2	14.8	19.2	20.7	19.6	0	0.5274
LmxM.34.4550	3	3	0.029	831	0.0482	1.32	1.5	0.67	-0.58	RDK2	hypothetical protein, conserved		20800	22700	30500	40400	35600	34800	185000	11.2	12.3	16.5	21.9	19.2	18.9	0	0.5274
LmxM.34.1010;LmxM.29.3470	11	11	0.0162	726	0.0308	1.51	1.5	0.67	-0.58	RDK2	casein kinase, putative		257000	239000	335000	423000	411000	409000	2070000	12.4	11.5	16.2	20.4	19.8	19.7	0	0.5274
LmxM.11.0820	9	9	0.0172	735	0.0324	1.49	1.5	0.67	-0.58	RDK2	hypothetical protein, conserved		216000	225000	296000	358000	393000	352000	1840000	11.7	12.2	16.1	19.5	21.4	19.1	0	0.5274
LmxM.18.1530	24	22	0.0172	733	0.0324	1.49	1.49	0.67	-0.58	RDK2	kinesin, putative		56700	69700	60000	89800	81400	107000	465000	12.2	15	12.9	19.3	17.5	23.1	0	0.5274
LmxM.26.1940	3	2	0.0348	858	0.056	1.25	1.49	0.67	-0.58	RDK2	hypothetical protein, conserved		20500	13800	19700	28600	26600	25200	134000	15.2	10.2	14.6	21.3	19.8	18.8	0	0.5274
LmxM.25.0830	3	3	0.0793	995	0.11	0.959	1.49	0.67	-0.58	RDK2	hypothetical protein, conserved		36900	24800	42000	59700	45300	49600	258000	14.3	9.6	16.2	23.1	17.5	19.2	0	0.5274
LmxM.36.0260	3	3	0.0446	902	0.0681	1.17	1.49	0.67	-0.58	RDK2	xylulokinase, putative		12700	9070	13400	19300	17900	15100	87500	14.5	10.4	15.3	22	20.5	17.3	0	0.5274
LmxM.30.1720	2	2	0.0242	796	0.0419	1.38	1.49	0.67	-0.57	RDK2	hypothetical protein, conserved		9100	13100	11400	18000	16500	15400	83300	10.9	15.7	13.6	21.5	19.8	18.5	0	0.5274
LmxM.13.1680	5	4	0.0122	678	0.0248	1.61	1.49	0.67	-0.57	RDK2	pyrroline-5-carboxylate reductase		67000	73100	77800	123000	107000	93600	542000	12.4	13.5	14.4	22.7	19.8	17.3	0	0.5274
LmxM.33.2700	4	4	0.0277	817	0.0468	1.33	1.48	0.67	-0.57	RDK2	hypothetical protein, conserved		129000	135000	185000	240000	217000	209000	1120000	11.6	12.1	16.6	21.5	19.5	18.8	0	0.5274
LmxM.16.0590	69	68	0.0292	832	0.0484	1.32	1.48	0.67	-0.57	RDK2	carbamoyl-phosphate synthase, putative		4520000	3610000	5350000	7220000	6520000	6260000	33500000	13.5	10.8	16	21.6	19.5	18.7	0	0.5274
LmxM.08.0410	4	4	0.0743	989	0.104	0.984	1.48	0.67	-0.57	RDK2	hypothetical protein, conserved		38200	22700	37200	52100	48800	44600	244000	15.7	9.3	15.3	21.4	20	18.3	0	0.5274
LmxM.06.0860	8	8	0.00834	613	0.0188	1.73	1.48	0.67	-0.57	RDK2	dihydrofolate reductase-thymidylate synthase		95500	83100	110000	140000	147000	140000	717000	13.3	11.6	15.3	19.6	20.6	19.6	0	0.5274
LmxM.36.2380;LmxM.36.2390	2	2	0.0646	966	0.0922	1.04	1.53	0.66	-0.61	RDK2	sterol 24-c-methyltransferase, putative		18300	16700	27800	35000	33600	27300	159000	11.5	10.5	17.5	22	21.2	17.2	0	0.5274
LmxM.31.2180	6	6	0.00267	410	0.00899	2.05	1.52	0.66	-0.61	RDK2	hypothetical protein, conserved		166000	168000	198000	285000	262000	263000	1340000	12.4	12.5	14.8	21.3	19.5	19.6	0	0.5274
LmxM.23.0547	6	6	0.027	813	0.0457	1.34	1.52	0.66	-0.6	RDK2	hypothetical protein, conserved		64500	51300	78900	104000	97400	94700	491000	13.1	10.5	16.1	21.2	19.9	19.3	0	0.5274
LmxM.25.1280	2	2	0.0298	838	0.0491	1.31	1.52	0.66	-0.6	RDK2	hypothetical protein, conserved		7880	7450	8780	14600	12200	9850	60800	13	12.3	14.5	24	20.1	16.2	0	0.5274
LmxM.33.2300	9	9	0.0211	768	0.0379	1.42	1.52	0.66	-0.6	RDK2	hypothetical protein, conserved		72000	48800	59500	96500	86800	90500	454000	15.9	10.7	13.1	21.3	19.1	19.9	0	0.5274
LmxM.31.2640	2	2	0.00229	376	0.0084	2.08	1.52	0.66	-0.6	RDK2	cystathionine beta-lyase, putative		34000	30800	35300	54600	50700	46700	252000	13.5	12.2	14	21.6	20.1	18.5	0	0.5274
LmxM.34.2210	6	6	0.0562	947	0.0818	1.09	1.51	0.66	-0.59	RDK2	kinetoplastid membrane protein-11 (KMP11-1)		1110000	713000	1200000	1570000	1480000	1530000	7610000	14.6	9.4	15.8	20.6	19.5	20	0	0.5274
LmxM.18.0590	2	2	0.121	1050	0.158	0.8	1.51	0.66	-0.59	RDK2	RNA binding protein, putative		4050	3890	7440	7730	8940	6520	38600	10.5	10.1	19.3	20.1	23.2	16.9	0	0.5274
LmxM.27.1300	18	18	0.0113	667	0.0233	1.63	1.51	0.66	-0.59	RDK2	hypothetical protein, conserved		529000	540000	644000	966000	852000	764000	4300000	12.3	12.6	15	22.5	19.8	17.8	0	0.5274
LmxM.25.1120	21	21	0.00871	622	0.0193	1.71	1.5	0.66	-0.59	RDK2	aldehyde dehydrogenase, mitochondrial precursor		752000	659000	833000	1240000	1090000	1050000	5620000	13.4	11.7	14.8	22.1	19.3	18.6	0	0.5274
LmxM.36.3360	6	6	0.0929	1015	0.126	0.899	1.55	0.65	-0.63	RDK2	hypothetical protein, conserved		52300	42900	90200	96500	93000	97800	473000	11.1	9.1	19.1	20.4	19.7	20.7	0	0.5274
LmxM.32.2500	3	3	0.0505	927	0.0752	1.12	1.55	0.65	-0.63	RDK2	hypothetical protein, conserved		13300	8800	15000	20700	18000	18700	94500	14.1	9.3	15.8	21.9	19	19.8	0	0.5274
LmxM.15.1010	41	41	0.0135	694	0.0268	1.57	1.55	0.65	-0.63	RDK2	glutamate dehydrogenase		2210000	1670000	2180000	3450000	2960000	2970000	15400000	14.3	10.8	14.1	22.3	19.1	19.3	0	0.5274
LmxM.19.1005	6	5	0.00242	390	0.00855	2.07	1.55	0.65	-0.63	RDK2	4-coumarate:coa ligase-like protein		63700	53100	61700	97900	90200	88400	455000	14	11.7	13.6	21.5	19.8	19.4	0	0.5274
LmxM.32.2610	6	6	0.0112	663	0.0233	1.63	1.55	0.65	-0.63	RDK2	mitochondrial processing peptidase alpha subunit, putative,metallo-peptidase, Clan ME, Family M16		84900	63800	82800	128000	119000	112000	590000	14.4	10.8	14	21.6	20.2	18.9	0	0.5274
LmxM.31.1360	4	4	0.0204	762	0.0369	1.43	1.54	0.65	-0.63	RDK2	RNA guanylyltransferase, putative		28700	21800	23600	44100	37000	33200	188000	15.2	11.6	12.5	23.4	19.6	17.6	0	0.5274
LmxM.28.2510	14	14	0.0416	888	0.0646	1.19	1.53	0.65	-0.62	RDK2	acyl-CoA dehydrogenase, putative		244000	187000	265000	428000	332000	307000	1760000	13.8	10.6	15	24.3	18.8	17.4	0	0.5274
LmxM.34.0880	2	2	0.0358	863	0.0571	1.24	1.53	0.65	-0.61	RDK2	hypothetical protein, conserved		5540	8210	5430	10500	9010	9770	48500	11.4	16.9	11.2	21.7	18.6	20.1	0	0.5274
LmxM.17.0760	2	2	0.0624	963	0.0894	1.05	1.53	0.65	-0.61	RDK2	hypothetical protein, conserved		2800	3630	4810	6480	5680	5020	28400	9.8	12.8	16.9	22.8	20	17.7	0	0.5274
LmxM.29.0730	5	5	0.00763	598	0.0176	1.75	1.57	0.64	-0.65	RDK2	co-chaperone GrpE, putative		372000	279000	311000	538000	502000	471000	2470000	15	11.3	12.6	21.7	20.3	19.1	0	0.5274
LmxM.36.2020	21	7	0.0375	872	0.0593	1.23	1.57	0.64	-0.65	RDK2	chaperonin HSP60, mitochondrial precursor		123000	89100	147000	205000	177000	181000	922000	13.4	9.7	15.9	22.3	19.2	19.6	0	0.5274
LmxM.18.0280	7	7	0.0282	822	0.0472	1.33	1.57	0.64	-0.65	RDK2	hypothetical protein, conserved		78700	59400	94400	129000	116000	120000	597000	13.2	9.9	15.8	21.6	19.4	20	0	0.5274
LmxM.36.2590	4	3	0.028	818	0.0472	1.33	1.56	0.64	-0.64	RDK2	membrane-bound acid phosphatase 2, putative		12300	14500	18000	27100	21200	21700	115000	10.7	12.6	15.7	23.6	18.5	18.9	0	0.5274
LmxM.08_29.1750	20	20	0.00656	561	0.0161	1.79	1.56	0.64	-0.64	RDK2	paraflagellar rod protein 1D, putative		799000	820000	987000	1490000	1340000	1240000	6670000	12	12.3	14.8	22.3	20.1	18.5	0	0.5274
LmxM.33.3970	5	5	0.0066	563	0.0162	1.79	1.56	0.64	-0.64	RDK2	adaptor gamma-1 chain, putative		60200	61800	72800	113000	98700	91700	499000	12.1	12.4	14.6	22.7	19.8	18.4	0	0.5274
LmxM.11.0350	9	9	0.0214	773	0.0383	1.42	1.56	0.64	-0.64	RDK2	14-3-3 protein, putative		227000	191000	280000	358000	399000	331000	1790000	12.7	10.7	15.7	20.1	22.3	18.5	0	0.5274
LmxM.31.2440	5	5	0.0293	833	0.0484	1.31	1.56	0.64	-0.64	RDK2	hypothetical protein, conserved		62000	40600	56600	75500	83400	89300	407000	15.2	10	13.9	18.5	20.5	21.9	0	0.5274
LmxM.29.2810	4	4	0.00109	260	0.0058	2.24	1.56	0.64	-0.64	RDK2	hypothetical protein, conserved		24900	28500	25700	38700	41100	43500	202000	12.3	14.1	12.7	19.1	20.3	21.5	0	0.5274
LmxM.15.1203	2	2	0.0567	949	0.0823	1.08	1.55	0.64	-0.64	RDK2	60S acidic ribosomal protein P2		35800	22600	35800	56300	43400	46500	240000	14.9	9.4	14.9	23.4	18.1	19.3	0	0.5274
LmxM.33.0140	10	8	0.00209	362	0.00797	2.1	1.55	0.64	-0.64	RDK2	malate dehydrogenase		2880000	2360000	2540000	4050000	4180000	3850000	19900000	14.5	11.9	12.8	20.4	21	19.4	0	0.5274
LmxM.18.1340	2	2	0.08	997	0.111	0.956	1.55	0.64	-0.64	RDK2	hypothetical protein, conserved		7140	7760	12500	15600	15300	11600	70000	10.2	11.1	17.9	22.3	21.9	16.6	0	0.5274
LmxM.34.0300	3	2	0.074	988	0.103	0.986	1.6	0.63	-0.67	RDK2	hypothetical protein, conserved		3180	4690	6470	7420	8330	7120	37200	8.5	12.6	17.4	19.9	22.4	19.1	0	0.5274
LmxM.34.1750	3	3	0.0269	812	0.0457	1.34	1.6	0.63	-0.67	RDK2	dynein-associated roadblock protein-like protein		54900	43800	57000	99000	81200	68300	404000	13.6	10.8	14.1	24.5	20.1	16.9	0	0.5274
LmxM.25.0890	3	3	0.0165	727	0.0313	1.51	1.6	0.63	-0.67	RDK2	hypothetical protein, conserved		32100	28700	37300	61500	45800	49200	255000	12.6	11.3	14.6	24.2	18	19.3	0	0.5274
LmxM.16.0230	4	4	0.0246	800	0.0424	1.37	1.59	0.63	-0.67	RDK2	protein tyrosine phosphatase-like protein		62400	58200	81500	126000	99600	96100	524000	11.9	11.1	15.6	24.1	19	18.3	0	0.5274
LmxM.36.2400	2	2	0.0591	955	0.0853	1.07	1.59	0.63	-0.67	RDK2	hypothetical protein, conserved		5850	5370	4020	6140	9600	8480	39500	14.8	13.6	10.2	15.6	24.3	21.5	0	0.5274
LmxM.33.0730	2	2	0.00925	629	0.0203	1.69	1.59	0.63	-0.67	RDK2	hypothetical protein, conserved		16500	13600	18500	26700	23600	26800	126000	13.1	10.8	14.7	21.2	18.8	21.3	0	0.5274
LmxM.08_29.0940	19	19	0.0233	788	0.0407	1.39	1.58	0.63	-0.66	RDK2	hypothetical protein, conserved		264000	226000	337000	488000	424000	396000	2140000	12.4	10.6	15.8	22.8	19.9	18.6	0	0.5274
LmxM.24.1460	3	3	0.0648	969	0.0922	1.04	1.58	0.63	-0.66	RDK2	hypothetical protein, conserved		4780	6820	6480	8820	7570	12100	46600	10.3	14.6	13.9	18.9	16.3	26	0	0.5274
LmxM.27.1220	12	12	0.0057	537	0.0146	1.83	1.63	0.62	-0.7	RDK2	hypothetical protein, conserved		138000	119000	156000	239000	227000	205000	1080000	12.7	11	14.4	22	20.9	18.9	0	0.5274
LmxM.28.2910	11	11	0.000492	168	0.00404	2.39	1.62	0.62	-0.7	RDK2	glutamate dehydrogenase, putative		190000	178000	198000	326000	296000	293000	1480000	12.8	12	13.4	22	20	19.8	0	0.5274
LmxM.29.0120	6	6	0.0377	873	0.0596	1.22	1.61	0.62	-0.68	RDK2	alkyl dihydroxyacetonephosphate synthase		60800	41400	70500	96900	94200	86500	450000	13.5	9.2	15.7	21.5	20.9	19.2	0	0.5274
LmxM.17.0191	4	4	0.00547	530	0.0142	1.85	1.65	0.61	-0.72	RDK2	receptor-type adenylate cyclase a		20100	17900	18500	36200	29300	27500	149000	13.4	12	12.4	24.2	19.6	18.4	0	0.5274
LmxM.32.2270	3	3	0.00145	303	0.00661	2.18	1.65	0.61	-0.72	RDK2	hypothetical protein, conserved		90700	83500	104000	154000	149000	155000	736000	12.3	11.4	14.1	20.9	20.3	21.1	0	0.5274
LmxM.29.0970	5	5	0.00247	393	0.00868	2.06	1.64	0.61	-0.72	RDK2	p22 protein precursor, putative		84300	86200	96200	143000	163000	132000	705000	12	12.2	13.6	20.3	23.1	18.8	0	0.5274
LmxM.13.0570	6	6	0.00604	549	0.0152	1.82	1.64	0.61	-0.72	RDK2	40S ribosomal protein S12, putative		264000	259000	323000	479000	409000	502000	2240000	11.8	11.6	14.4	21.4	18.3	22.5	0	0.5274
LmxM.08_29.1690	8	8	0.00972	639	0.021	1.68	1.64	0.61	-0.72	RDK2	hypothetical protein, conserved		109000	78400	101000	172000	151000	150000	762000	14.3	10.3	13.2	22.5	19.9	19.7	0	0.5274
LmxM.03.0610	9	9	0.0217	776	0.0386	1.41	1.64	0.61	-0.71	RDK2	kinase-like protein		143000	131000	147000	208000	192000	290000	1110000	12.9	11.8	13.2	18.7	17.3	26.1	0	0.5274
LmxM.29.3430	10	9	0.0148	708	0.0287	1.54	1.64	0.61	-0.71	RDK2	hypothetical protein, conserved		452000	315000	416000	717000	597000	623000	3120000	14.5	10.1	13.3	23	19.1	20	0	0.5274
LmxM.27.1030	2	2	0.104	1027	0.14	0.854	1.64	0.61	-0.71	RDK2	hypothetical protein, conserved		1610	1440	3170	4020	3050	3110	16400	9.8	8.8	19.3	24.5	18.6	19	0	0.5274
LmxM.31.0870	6	6	0.0295	835	0.0487	1.31	1.63	0.61	-0.71	RDK2	phenylalanyl-tRNA synthetase alpha chain, putative		59300	53400	84200	119000	109000	94500	519000	11.4	10.3	16.2	22.9	21	18.2	0	0.5274
LmxM.21.1250	4	4	0.0112	665	0.0233	1.63	1.63	0.61	-0.71	RDK2	adenylate kinase, putative		34800	32000	40900	66900	58800	50200	284000	12.3	11.3	14.4	23.6	20.7	17.7	0	0.5274
LmxM.05.1020	4	4	0.108	1030	0.144	0.842	1.63	0.61	-0.71	RDK2	hypothetical protein, conserved		11200	7340	18100	18000	19900	22000	96500	11.6	7.6	18.8	18.6	20.6	22.8	0	0.5274
LmxM.28.1420	2	2	0.0826	1001	0.114	0.944	1.63	0.61	-0.7	RDK2	DNA polymerase kappa, putative,DNA polymerase IV, putative		1440	1690	3130	3330	3290	3580	16500	8.8	10.3	19	20.2	20	21.7	0	0.5274
LmxM.04.0290	6	6	0.0416	889	0.0646	1.19	1.63	0.61	-0.7	RDK2	hypothetical protein, conserved		86900	56700	85300	145000	124000	104000	602000	14.4	9.4	14.2	24	20.6	17.3	0	0.5274
LmxM.36.3880	10	10	0.00231	379	0.00839	2.08	1.63	0.61	-0.7	RDK2	eukaryotic translation initiation factor 3 subunit, putative		420000	379000	446000	741000	618000	669000	3270000	12.8	11.6	13.6	22.6	18.9	20.4	0	0.5274
LmxM.25.1080	4	4	0.00937	633	0.0204	1.69	1.67	0.6	-0.74	RDK2	hypothetical protein, conserved		173000	180000	245000	339000	322000	340000	1600000	10.8	11.2	15.4	21.2	20.1	21.2	0	0.5274
LmxM.25.1170;LmxM.25.1180	21	21	0.00187	342	0.00755	2.12	1.67	0.6	-0.74	RDK2	ATPase beta subunit, putative		2390000	2290000	2400000	4450000	3520000	3850000	18900000	12.6	12.1	12.7	23.5	18.6	20.4	0	0.5274
LmxM.36.2030	21	7	0.0697	979	0.0982	1.01	1.67	0.6	-0.74	RDK2	chaperonin HSP60, mitochondrial precursor		480000	437000	843000	1150000	855000	932000	4700000	10.2	9.3	17.9	24.5	18.2	19.8	0	0.5274
LmxM.36.3210	7	7	0.00507	519	0.0135	1.87	1.67	0.6	-0.74	RDK2	14-3-3 protein-like protein		234000	215000	291000	426000	417000	392000	1980000	11.8	10.9	14.7	21.6	21.1	19.8	0	0.5274
LmxM.08_29.1290	2	2	0.00495	511	0.0134	1.87	1.66	0.6	-0.74	RDK2	hypothetical protein, conserved		44700	36200	47900	70700	76200	67400	343000	13	10.5	14	20.6	22.2	19.6	0	0.5274
LmxM.25.1640	3	3	0.0172	732	0.0324	1.49	1.66	0.6	-0.73	RDK2	hypothetical protein, conserved		11500	10600	13300	21700	21500	15600	94200	12.2	11.3	14.1	23.1	22.8	16.5	0	0.5274
LmxM.26.1010	2	2	0.0408	882	0.0637	1.2	1.65	0.6	-0.73	RDK2	hypothetical protein, conserved		48600	34400	56900	91300	71400	68600	371000	13.1	9.3	15.3	24.6	19.2	18.5	0	0.5274
LmxM.34.5040	14	14	0.003	431	0.0096	2.02	1.71	0.59	-0.77	RDK2	polyadenylate-binding protein 1, putative		304000	313000	392000	604000	562000	557000	2730000	11.1	11.5	14.3	22.1	20.6	20.4	0	0.5274
LmxM.36.1340	2	2	0.0494	923	0.0738	1.13	1.7	0.59	-0.77	RDK2	N-acetyltransferase subunit Nat1, putative		10000	7280	13600	19100	18900	14600	83300	12	8.7	16.3	22.9	22.6	17.5	0	0.5274
LmxM.29.0990	19	19	0.0102	648	0.0216	1.67	1.7	0.59	-0.77	RDK2	hypothetical protein, conserved		71000	98700	99800	162000	142000	155000	728000	9.7	13.5	13.7	22.3	19.5	21.2	0	0.5274
LmxM.28.1350	3	3	0.0876	1009	0.12	0.922	1.7	0.59	-0.77	RDK2	haloacid dehalogenase-like hydrolase-like protein		19100	13900	22300	43600	25600	24900	149000	12.8	9.3	14.9	29.2	17.2	16.7	0	0.5274
LmxM.27.2330	3	3	0.000517	176	0.00405	2.39	1.69	0.59	-0.76	RDK2	GTP binding protein, putative		22700	25700	22900	39700	42800	38200	192000	11.8	13.4	11.9	20.7	22.3	19.9	0	0.5274
LmxM.28.0450	6	6	0.0149	709	0.029	1.54	1.69	0.59	-0.76	RDK2	ribonuclease II-like protein, putative		79100	67800	101000	156000	128000	135000	668000	11.8	10.2	15.1	23.4	19.2	20.3	0	0.5274
LmxM.33.3820	3	3	0.0441	901	0.0676	1.17	1.69	0.59	-0.75	RDK2	hypothetical protein, conserved		9650	8910	16100	20900	17600	19900	93000	10.4	9.6	17.3	22.4	18.9	21.4	0	0.5274
LmxM.29.2740	9	9	0.0265	807	0.0452	1.34	1.68	0.59	-0.75	RDK2	TPR domain protein, conserved		261000	203000	314000	516000	392000	401000	2090000	12.5	9.7	15	24.7	18.8	19.2	0	0.5274
LmxM.36.4930	2	2	0.00236	385	0.00844	2.07	1.74	0.58	-0.8	RDK2	translation initiation factor 2 subunit, putative		20700	17000	19300	36800	30700	31600	156000	13.3	10.9	12.4	23.6	19.6	20.3	0	0.5274
LmxM.29.1010	4	2	0.0188	749	0.0346	1.46	1.74	0.58	-0.8	RDK2	ubiquitin fusion degradation protein 2, putative,ubiquitin conjugation factor E4 B, putative		20400	17500	28700	39400	40300	36000	182000	11.2	9.6	15.7	21.6	22.1	19.8	0	0.5274
LmxM.18.1090	2	2	0.13	1066	0.169	0.773	1.73	0.58	-0.79	RDK2	phosphodiesterase, putative		10500	4630	8200	17300	13800	9360	63900	16.5	7.3	12.8	27.1	21.6	14.6	0	0.5274
LmxM.34.0950	5	5	0.0285	828	0.0475	1.32	1.73	0.58	-0.79	RDK2	hypothetical protein, conserved		51800	37600	66700	97700	84500	88200	427000	12.1	8.8	15.6	22.9	19.8	20.7	0	0.5274
LmxM.36.1630	29	27	0.0211	769	0.0379	1.42	1.73	0.58	-0.79	RDK2	clathrin heavy chain, putative		528000	394000	610000	1020000	856000	776000	4180000	12.6	9.4	14.6	24.4	20.4	18.6	0	0.5274
LmxM.30.2250;LmxM.30.2330	6	6	0.00263	407	0.0089	2.05	1.73	0.58	-0.79	RDK2	3,2-trans-enoyl-CoA isomerase, mitochondrial precursor, putative		188000	163000	216000	333000	319000	328000	1550000	12.2	10.5	14	21.5	20.6	21.2	0	0.5274
LmxM.20.0100	13	2	0.108	1031	0.144	0.842	1.73	0.58	-0.79	RDK2	phosphoglycerate kinase C, glycosomal		8040	3850	9120	14200	12200	9800	57300	14	6.7	15.9	24.9	21.4	17.1	0	0.5274
LmxM.18.0820	10	10	0.0298	839	0.049	1.31	1.73	0.58	-0.79	RDK2	hypothetical protein, conserved		90300	67200	116000	164000	138000	170000	746000	12.1	9	15.6	22	18.4	22.9	0	0.5274
LmxM.23.0690	17	17	0.000904	239	0.00522	2.28	1.72	0.58	-0.78	RDK2	3-ketoacyl-CoA thiolase-like protein		565000	518000	602000	1050000	948000	906000	4590000	12.3	11.3	13.1	22.9	20.7	19.7	0	0.5274
LmxM.31.2910	3	3	0.0357	862	0.0572	1.24	1.72	0.58	-0.78	RDK2	ubiquitin hydrolase, putative,cysteine peptidase, Clan CA, family C19, putative	DUB19	13600	8330	13500	23500	19700	17900	96500	14.1	8.6	14	24.3	20.4	18.5	0	0.5274
LmxM.36.5380	11	10	0.00409	480	0.0118	1.93	1.72	0.58	-0.78	RDK2	NADH dehydrogenase, putative		128000	134000	166000	267000	241000	227000	1160000	11	11.5	14.2	22.9	20.8	19.5	0	0.5274
LmxM.36.2580	6	6	0.00832	612	0.0187	1.73	1.72	0.58	-0.78	RDK2	related to multifunctional cyclin-dependent kinase pho85-like protein		88300	71300	93200	167000	139000	129000	687000	12.8	10.4	13.6	24.2	20.2	18.8	0	0.5274
LmxM.32.1930	10	9	0.011	659	0.023	1.64	1.72	0.58	-0.78	RDK2	phosphoribosylpyrophosphate synthetase, putative,phosphoribosyl transferase, putative		507000	443000	664000	957000	953000	862000	4390000	11.6	10.1	15.1	21.8	21.7	19.7	0	0.5274
LmxM.30.0050	2	2	0.0212	771	0.038	1.42	1.72	0.58	-0.78	RDK2	cyclophilin, putative		8050	7130	11700	15600	14600	16100	73100	11	9.8	16.1	21.3	19.9	22	0	0.5274
LmxM.17.0870	11	11	0.00294	426	0.00951	2.02	1.71	0.58	-0.78	RDK2	hypothetical protein, conserved		428000	373000	474000	797000	681000	708000	3460000	12.4	10.8	13.7	23	19.7	20.4	0	0.5274
LmxM.16.1430;LmxM.16.1425partial	26	26	0.00725	584	0.0171	1.77	1.71	0.58	-0.78	RDK2	paraflagellar rod protein 2C		1590000	1480000	1840000	3230000	2780000	2410000	13300000	11.9	11.1	13.8	24.2	20.8	18.1	0	0.5274
LmxM.28.1360	2	2	0.00587	544	0.0149	1.83	1.71	0.58	-0.78	RDK2	haloacid dehalogenase-like hydrolase-like protein		22900	17400	24100	37900	36700	35900	175000	13.1	10	13.8	21.6	21	20.5	0	0.5274
LmxM.23.0020	5	5	0.00822	610	0.0186	1.73	1.71	0.58	-0.78	RDK2	hypothetical protein, conserved		83900	71100	103000	157000	144000	142000	701000	12	10.1	14.8	22.4	20.5	20.2	0	0.5274
LmxM.36.6910	18	18	0.0146	707	0.0285	1.54	1.71	0.58	-0.78	RDK2	T-complex protein 1, theta subunit, putative		494000	402000	572000	981000	769000	764000	3980000	12.4	10.1	14.4	24.6	19.3	19.2	0	0.5274
LmxM.28.0690	6	6	0.0298	837	0.0491	1.31	1.71	0.58	-0.78	RDK2	serine/threonine protein phosphatase catalytic subunit, putative		85700	59300	85300	160000	123000	111000	624000	13.7	9.5	13.7	25.6	19.6	17.8	0	0.5274
LmxM.24.0320	13	13	0.000843	235	0.00495	2.31	1.77	0.57	-0.82	RDK2	fumarate hydratase, putative		280000	254000	298000	531000	478000	460000	2300000	12.2	11	13	23.1	20.8	20	0	0.5274
LmxM.09.1120	6	6	0.00337	452	0.0103	1.99	1.76	0.57	-0.82	RDK2	mitochondrial RNA binding protein 2,MRP2, gBP25		211000	233000	233000	462000	386000	347000	1870000	11.3	12.5	12.4	24.7	20.6	18.5	0	0.5274
LmxM.36.0300	2	2	0.0589	954	0.0851	1.07	1.76	0.57	-0.82	RDK2	NUDIX hydrolase protein, conserved		4820	2540	4120	5280	7450	7500	31700	15.2	8	13	16.6	23.5	23.6	0	0.5274
LmxM.26.2640	4	4	0.02	757	0.0365	1.44	1.76	0.57	-0.81	RDK2	hypothetical protein, conserved		27300	25500	41800	54000	53700	58300	261000	10.5	9.8	16	20.7	20.6	22.4	0	0.5274
LmxM.30.1560	3	3	0.016	721	0.0306	1.51	1.75	0.57	-0.81	RDK2	hypothetical protein, conserved		12900	9550	13600	24200	21000	17900	99100	13	9.6	13.8	24.4	21.2	18	0	0.5274
LmxM.30.1680	2	2	0.072	983	0.101	0.995	1.75	0.57	-0.81	RDK2	hypothetical protein, conserved		4520	7320	5890	13900	9560	7570	48700	9.3	15	12.1	28.5	19.6	15.5	0	0.5274
LmxM.19.0150	6	6	0.000681	214	0.00439	2.36	1.75	0.57	-0.81	RDK2	protein kinase, putative,mitogen-activated protein kinase, putative		140000	147000	168000	276000	263000	257000	1250000	11.2	11.7	13.4	22.1	21	20.5	0	0.5274
LmxM.29.3600	6	6	0.00726	585	0.0171	1.77	1.75	0.57	-0.81	RDK2	ATP synthase, epsilon chain, putative		78400	93100	99700	185000	146000	143000	745000	10.5	12.5	13.4	24.9	19.6	19.1	0	0.5274
LmxM.33.4060	12	12	0.000476	163	0.00403	2.39	1.75	0.57	-0.8	RDK2	ubiquitin hydrolase, putative,cysteine peptidase, Clan CA, family C19, putative	DUB18	175000	159000	189000	314000	295000	304000	1440000	12.2	11	13.1	21.9	20.5	21.2	0	0.5274
LmxM.26.0600	2	2	0.0387	881	0.0606	1.22	1.74	0.57	-0.8	RDK2	hypothetical protein, conserved		18200	15600	17300	29600	21300	38100	140000	13	11.1	12.3	21.1	15.2	27.2	0	0.5274
LmxM.30.2050	6	6	0.00964	636	0.0209	1.68	1.74	0.57	-0.8	RDK2	hypothetical protein, unknown function		57000	43400	60200	102000	95200	82000	440000	13	9.9	13.7	23.2	21.6	18.6	0	0.5274
LmxM.36.2610	7	7	0.00208	361	0.00793	2.1	1.8	0.56	-0.85	RDK2	folylpolyglutamate synthetase		70700	56700	73800	121000	124000	117000	563000	12.5	10.1	13.1	21.5	22	20.8	0	0.5274
LmxM.26.1330	2	2	0.0295	836	0.0487	1.31	1.8	0.56	-0.85	RDK2	hypothetical protein, conserved		10500	6640	10900	19200	17100	14100	78400	13.4	8.5	13.9	24.5	21.8	18	0	0.5274
LmxM.27.1110	4	4	1.3e-05	16	0.00112	2.95	1.8	0.56	-0.85	RDK2	mitochondrial RNA binding protein 1,gBP21, MRP1		137000	139000	144000	259000	250000	245000	1170000	11.6	11.8	12.3	22.1	21.3	20.9	0	0.5274
LmxM.27.0240	3	3	0.00735	586	0.0173	1.76	1.8	0.56	-0.85	RDK2	kinetoplast-associated protein-like protein		32700	28000	31400	66000	46000	53500	258000	12.7	10.9	12.2	25.6	17.8	20.8	0	0.5274
LmxM.25.1840	8	8	0.0207	763	0.0375	1.43	1.79	0.56	-0.84	RDK2	hypothetical protein, conserved		89800	60500	99900	166000	144000	138000	698000	12.9	8.7	14.3	23.7	20.6	19.8	0	0.5274
LmxM.04.0123	2	2	0.00233	380	0.00844	2.07	1.79	0.56	-0.84	RDK2	hypothetical protein, conserved		67500	56500	73400	126000	112000	115000	550000	12.3	10.3	13.3	22.8	20.3	21	0	0.5274
LmxM.29.3310	4	4	0.00236	386	0.00843	2.07	1.79	0.56	-0.84	RDK2	hypothetical protein, conserved		31900	25600	28900	53000	55300	46100	241000	13.3	10.6	12	22	23	19.1	0	0.5274
LmxM.04.0280	4	4	0.00404	476	0.0117	1.93	1.79	0.56	-0.84	RDK2	adenosine monophosphate deaminase, putative,AMP deaminase, putative		8160	6160	7450	12700	14300	11900	60600	13.5	10.2	12.3	21	23.5	19.6	0	0.5274
LmxM.25.1340	10	9	0.0536	941	0.0785	1.11	1.78	0.56	-0.84	RDK2	protein transport protein Sec24C, putative		63700	30400	50800	96200	86300	76100	404000	15.8	7.5	12.6	23.9	21.4	18.9	0	0.5274
LmxM.19.0080	4	4	0.0104	653	0.0221	1.66	1.78	0.56	-0.83	RDK2	hypothetical protein, conserved		11400	8550	13100	20900	19100	18900	91900	12.4	9.3	14.3	22.8	20.8	20.5	0	0.5274
LmxM.26.0380	2	2	0.0334	855	0.0538	1.27	1.78	0.56	-0.83	RDK2	hypothetical protein, conserved		8300	5290	9530	14700	14500	12000	64300	12.9	8.2	14.8	22.9	22.5	18.6	0	0.5274
LmxM.30.1220	4	4	0.0737	986	0.103	0.987	1.77	0.56	-0.83	RDK2	vacuolar-type proton translocating pyrophosphatase 1, putative		31200	16200	31000	58200	40200	40700	217000	14.4	7.4	14.3	26.8	18.5	18.7	0	0.5274
LmxM.36.5910	3	3	0.0243	797	0.042	1.38	1.83	0.55	-0.87	RDK2	hypothetical protein, conserved		30400	37100	51300	84900	70300	62600	336000	9	11	15.2	25.2	20.9	18.6	0	0.5274
LmxM.25.2080	2	2	0.00694	573	0.0167	1.78	1.83	0.55	-0.87	RDK2	elongation factor 2-like protein		2490	2160	3260	4800	4970	4720	22400	11.1	9.7	14.5	21.4	22.2	21.1	0	0.5274
LmxM.32.1110	2	2	0.0146	706	0.0285	1.54	1.83	0.55	-0.87	RDK2	hypothetical protein, conserved		10500	8430	12500	22800	16600	18200	89100	11.8	9.5	14.1	25.6	18.7	20.4	0	0.5274
LmxM.08.0290	4	4	0.0141	702	0.0277	1.56	1.83	0.55	-0.87	RDK2	iron superoxide dismutase		66700	58400	89900	148000	132000	114000	608000	11	9.6	14.8	24.3	21.7	18.7	0	0.5274
LmxM.17.1240	3	3	0.0493	922	0.0737	1.13	1.83	0.55	-0.87	RDK2	hypothetical protein, conserved		10500	6770	11100	21200	17900	12700	80200	13	8.4	13.9	26.5	22.3	15.9	0	0.5274
LmxM.32.1390	4	4	0.0228	786	0.0401	1.4	1.83	0.55	-0.87	RDK2	hypothetical protein, conserved		56900	38500	61300	113000	84200	88700	443000	12.8	8.7	13.8	25.6	19	20	0	0.5274
LmxM.34.4700	4	4	0.0572	951	0.0829	1.08	1.82	0.55	-0.86	RDK2	MCAK-like kinesin, putative		9950	8570	16300	26300	20300	16800	98300	10.1	8.7	16.6	26.8	20.6	17.1	0	0.5274
LmxM.16.0690	3	3	0.00377	471	0.011	1.96	1.82	0.55	-0.86	RDK2	hypothetical protein, conserved		40700	37900	44700	84400	76800	63100	348000	11.7	10.9	12.9	24.3	22.1	18.1	0	0.5274
LmxM.12.0060	3	3	0.000781	228	0.00472	2.33	1.82	0.55	-0.86	RDK2	ribonuclease mar1		34000	34900	39900	71500	63800	62400	306000	11.1	11.4	13	23.3	20.8	20.4	0	0.5274
LmxM.32.2310	3	3	0.0301	842	0.0492	1.31	1.82	0.55	-0.86	RDK2	hypothetical protein, conserved		5230	2800	4120	6910	8150	7000	34200	15.3	8.2	12	20.2	23.8	20.5	0	0.5274
LmxM.29.0380	3	3	0.00337	451	0.0103	1.99	1.81	0.55	-0.86	RDK2	phosphatase 2C, putative		60000	53300	69200	124000	104000	103000	514000	11.7	10.4	13.5	24.1	20.3	20.1	0	0.5274
LmxM.34.3490;LmxM.25.0880	5	5	0.0112	661	0.0233	1.63	1.81	0.55	-0.85	RDK2	hypothetical protein, conserved		13700	8670	10200	20800	18700	19400	91400	15	9.5	11.2	22.7	20.5	21.2	0	0.5274
LmxM.08_29.0220	11	11	0.00612	551	0.0153	1.81	1.8	0.55	-0.85	RDK2	protein transport protein Sec24A, putative		166000	148000	215000	336000	311000	309000	1490000	11.2	10	14.5	22.6	20.9	20.8	0	0.5274
LmxM.36.1140	4	4	0.00127	277	0.00631	2.2	1.8	0.55	-0.85	RDK2	short chain 3-hydroxyacyl-CoA dehydrogenase, putative		34800	37400	42800	74900	66400	65900	322000	10.8	11.6	13.3	23.2	20.6	20.5	0	0.5274
LmxM.34.4130	20	20	0.00434	484	0.0124	1.91	1.87	0.54	-0.9	RDK2	poly(a) binding protein, putative		1280000	1240000	1680000	2840000	2550000	2440000	12000000	10.6	10.3	14	23.6	21.2	20.3	0	0.5274
LmxM.08_29.1310	14	14	0.000383	144	0.00367	2.44	1.86	0.54	-0.9	RDK2	carnitine/choline acetyltransferase, putative		103000	97700	90000	195000	175000	171000	833000	12.4	11.7	10.8	23.4	21	20.6	0	0.5274
LmxM.36.0570	8	8	0.00806	608	0.0183	1.74	1.85	0.54	-0.89	RDK2	Mitochondrial elongation factor G, putative		36100	27100	42000	66100	63700	65100	300000	12	9	14	22	21.2	21.7	0	0.5274
LmxM.27.0290	3	3	0.0017	329	0.00714	2.15	1.85	0.54	-0.89	RDK2	acyl carrier protein, putative		121000	157000	153000	272000	259000	269000	1230000	9.9	12.7	12.5	22.1	21	21.8	0	0.5274
LmxM.27.1260	18	18	0.0229	787	0.0402	1.4	1.85	0.54	-0.89	RDK2	T-complex protein 1, beta subunit, putative		291000	222000	381000	644000	498000	512000	2550000	11.4	8.7	15	25.3	19.5	20.1	0	0.5274
LmxM.13.0090	9	9	0.00233	382	0.00843	2.07	1.85	0.54	-0.89	RDK2	carboxypeptidase, putative,metallo-peptidase, Clan MA(E), family 32		77300	86800	105000	161000	171000	165000	766000	10.1	11.3	13.7	21.1	22.4	21.5	0	0.5274
LmxM.05.0500	15	14	0.000282	122	0.00319	2.5	1.85	0.54	-0.89	RDK2	ATPase alpha subunit, putative		1160000	1070000	1170000	2240000	1930000	2120000	9700000	12	11.1	12.1	23.1	19.9	21.8	0	0.5274
LmxM.25.1560	3	3	0.0284	824	0.0475	1.32	1.85	0.54	-0.89	RDK2	protein kinase, putative		10300	9250	17000	24100	22700	20700	104000	9.9	8.9	16.4	23.2	21.8	19.9	0	0.5274
LmxM.07.0640	7	7	0.00871	621	0.0193	1.71	1.84	0.54	-0.88	RDK2	hypothetical protein, conserved		96800	109000	149000	227000	219000	209000	1010000	9.6	10.8	14.8	22.5	21.7	20.7	0	0.5274
LmxM.08_29.0660	2	2	0.0184	746	0.0339	1.47	1.84	0.54	-0.88	RDK2	flagellar radial spoke protein-like, putative		3660	3520	5620	7970	6920	8650	36300	10.1	9.7	15.5	21.9	19.1	23.8	0	0.5274
LmxM.27.2390	4	4	0.0052	525	0.0137	1.86	1.84	0.54	-0.88	RDK2	TPR-repeat protein, putative		32500	29800	41700	70000	60000	61400	295000	11	10.1	14.1	23.7	20.3	20.8	0	0.5274
LmxM.36.2950	14	14	0.0022	369	0.00822	2.09	1.84	0.54	-0.88	RDK2	succinyl-CoA ligase [GDP-forming] beta-chain, putative		1030000	797000	968000	1860000	1650000	1630000	7920000	13	10.1	12.2	23.4	20.8	20.5	0	0.5274
LmxM.36.1400	3	3	0.0181	743	0.0335	1.47	1.84	0.54	-0.88	RDK2	hypothetical protein, conserved		45800	32200	55400	87100	79800	77900	378000	12.1	8.5	14.7	23	21.1	20.6	0	0.5274
LmxM.36.5070	3	3	0.000364	141	0.00356	2.45	1.9	0.53	-0.93	RDK2	hypothetical protein, conserved		12300	10800	13100	23200	22400	23300	105000	11.7	10.3	12.5	22.1	21.3	22.1	0	0.5274
LmxM.34.2730	8	8	0.0208	765	0.0376	1.43	1.9	0.53	-0.92	RDK2	acyl-CoA dehydrogenase, putative		349000	417000	364000	879000	748000	515000	3270000	10.7	12.7	11.1	26.9	22.9	15.7	0	0.5274
LmxM.23.1410	4	4	0.0125	685	0.0251	1.6	1.9	0.53	-0.92	RDK2	hypothetical protein, conserved		9140	8100	12600	16300	21100	19200	86400	10.6	9.4	14.6	18.9	24.4	22.2	0	0.5274
LmxM.24.0370	4	4	0.0108	657	0.0226	1.65	1.89	0.53	-0.92	RDK2	aspartate aminotransferase, putative		68800	51500	83500	137000	122000	126000	588000	11.7	8.8	14.2	23.3	20.7	21.4	0	0.5274
LmxM.30.0640	17	17	0.00133	287	0.00639	2.19	1.89	0.53	-0.92	RDK2	hypothetical protein, conserved		113000	90900	114000	205000	188000	207000	918000	12.3	9.9	12.4	22.3	20.5	22.5	0	0.5274
LmxM.01.0280	2	2	0.0288	829	0.0479	1.32	1.89	0.53	-0.91	RDK2	pseudouridylate synthase-like protein		1710	2050	3020	3600	4110	5080	19600	8.7	10.5	15.4	18.4	21	25.9	0	0.5274
LmxM.16.0830	2	2	0.00222	371	0.00824	2.08	1.88	0.53	-0.91	RDK2	hypothetical protein, conserved		19300	15400	14700	32700	28900	31500	142000	13.5	10.8	10.3	22.9	20.3	22.1	0	0.5274
LmxM.09.1010	7	7	0.00159	318	0.0069	2.16	1.88	0.53	-0.91	RDK2	hypothetical protein, conserved		79600	66100	87000	150000	149000	140000	671000	11.9	9.9	13	22.3	22.2	20.8	0	0.5274
LmxM.22.1410	4	4	0.000542	184	0.00406	2.39	1.88	0.53	-0.91	RDK2	centrin, putative,Ca2 -binding EF-hand protein		30700	27300	32000	59900	57300	52000	259000	11.8	10.5	12.3	23.1	22.1	20.1	0	0.5274
LmxM.26.1880	4	4	0.0272	815	0.046	1.34	1.87	0.53	-0.91	RDK2	hypothetical protein, conserved		40500	22700	33700	68300	51300	62100	279000	14.5	8.1	12.1	24.5	18.4	22.3	0	0.5274
LmxM.13.0870	4	4	0.0382	877	0.0601	1.22	1.87	0.53	-0.9	RDK2	mitochondrial processing peptidase alpha subunit, putative,metallo-peptidase, Clan ME, Family M16		18600	11400	23900	32000	35400	33300	155000	12	7.4	15.5	20.7	22.9	21.5	0	0.5274
LmxM.25.1020	7	7	0.0099	642	0.0213	1.67	1.94	0.52	-0.96	RDK2	dehydrogenase-like protein		23300	26600	37200	61400	56000	51700	256000	9.1	10.4	14.5	24	21.9	20.2	0	0.5274
LmxM.34.1740	6	6	0.02	758	0.0365	1.44	1.94	0.52	-0.95	RDK2	ubiquitin hydrolase, putative,cysteine peptidase, Clan CA, family C19, putative	DUB6	24300	19200	30300	59300	40100	43700	217000	11.2	8.9	14	27.3	18.5	20.2	0	0.5274
LmxM.21.0430	14	13	0.00222	373	0.00821	2.09	1.94	0.52	-0.95	RDK2	hypothetical protein, conserved		240000	219000	236000	499000	475000	373000	2040000	11.8	10.7	11.6	24.4	23.3	18.3	0	0.5274
LmxM.36.6770	9	9	0.00136	291	0.00644	2.19	1.94	0.52	-0.95	RDK2	beta-adaptin, putative		55900	47000	62300	109000	103000	109000	485000	11.5	9.7	12.8	22.4	21.2	22.4	0	0.5274
LmxM.36.0740	10	10	0.00813	609	0.0184	1.73	1.94	0.52	-0.95	RDK2	hypothetical protein, conserved		200000	197000	281000	503000	416000	395000	1990000	10.1	9.9	14.1	25.2	20.9	19.8	0	0.5274
LmxM.33.1170	14	14	0.0165	728	0.0313	1.5	1.93	0.52	-0.95	RDK2	hypothetical protein, conserved		205000	144000	250000	424000	348000	386000	1760000	11.7	8.2	14.2	24.1	19.8	22	0	0.5274
LmxM.29.2850	3	3	0.0185	747	0.0341	1.47	1.93	0.52	-0.95	RDK2	hypothetical protein, conserved		34200	38200	52400	97800	77600	65600	366000	9.3	10.4	14.3	26.7	21.2	17.9	0	0.5274
LmxM.09.0600	5	5	0.017	731	0.0321	1.49	1.93	0.52	-0.95	RDK2	cyclin 1, putative,serine peptidase family S51, peptidase E, putative		50200	37500	68400	103000	102000	96000	457000	11	8.2	14.9	22.6	22.3	21	0	0.5274
LmxM.36.4910	9	9	0.014	701	0.0276	1.56	1.93	0.52	-0.95	RDK2	hypothetical protein, conserved		21400	23100	33400	50800	56900	42600	228000	9.4	10.1	14.6	22.3	24.9	18.7	0	0.5274
LmxM.08.0890	2	2	0.00204	359	0.00785	2.11	1.93	0.52	-0.95	RDK2	mitochondrial DNA polymerase beta		10200	10900	13800	22300	23100	22000	102000	10	10.7	13.5	21.8	22.6	21.5	0	0.5274
LmxM.31.3870	3	3	0.0084	617	0.0188	1.73	1.93	0.52	-0.95	RDK2	myosin heavy chain, putative		23600	15400	17300	40100	35000	33300	165000	14.3	9.4	10.5	24.4	21.2	20.2	0	0.5274
LmxM.25.1710	15	15	0.000297	125	0.00328	2.48	1.92	0.52	-0.94	RDK2	pyruvate dehydrogenase E1 beta subunit, putative		1080000	1080000	1230000	2260000	2230000	2020000	9910000	10.9	10.9	12.4	22.8	22.5	20.4	0	0.5274
LmxM.25.2130	9	9	0.000245	104	0.00325	2.49	1.92	0.52	-0.94	RDK2	succinyl-CoA synthetase alpha subunit, putative		519000	545000	609000	1040000	1050000	1120000	4890000	10.6	11.1	12.5	21.3	21.5	23	0	0.5274
LmxM.33.0250	4	3	0.0118	674	0.0242	1.62	1.92	0.52	-0.94	RDK2	hypothetical protein, conserved		25800	22900	24000	57300	47200	35300	213000	12.2	10.8	11.3	27	22.2	16.6	0	0.5274
LmxM.20.0280	2	2	0.013	690	0.026	1.59	1.92	0.52	-0.94	RDK2	developmentally regulated phosphoprotein-like protein		6700	4500	7050	13200	10500	11400	53300	12.6	8.5	13.2	24.7	19.7	21.3	0	0.5274
LmxM.34.2420	3	2	0.00124	274	0.00623	2.21	1.92	0.52	-0.94	RDK2	phosphoinositide-binding protein, putative		31500	27100	33000	64800	56700	54300	267000	11.8	10.1	12.4	24.2	21.2	20.3	0	0.5274
LmxM.30.2970	91	87	0.00593	545	0.015	1.82	1.92	0.52	-0.94	RDK2	acetyl-CoA carboxylase, putative		5140000	3870000	5720000	10200000	9060000	8980000	43000000	12	9	13.3	23.7	21.1	20.9	0	0.5274
LmxM.13.1360	5	5	0.022	777	0.039	1.41	1.92	0.52	-0.94	RDK2	hypothetical protein, conserved		18400	16900	28600	47700	39200	35600	186000	9.9	9.1	15.4	25.6	21	19.1	0	0.5274
LmxM.33.2530	2	2	0.00583	543	0.0148	1.83	1.92	0.52	-0.94	RDK2	hypothetical protein, unknown function		119000	99200	149000	251000	220000	232000	1070000	11.1	9.3	13.9	23.4	20.6	21.7	0	0.5274
LmxM.36.6430	6	6	0.0194	755	0.0355	1.45	1.91	0.52	-0.94	RDK2	protein transport protein Sec23-like protein		67700	46000	84000	133000	127000	118000	576000	11.8	8	14.6	23.1	22	20.5	0	0.5274
LmxM.30.2560	3	3	0.0319	849	0.0518	1.29	1.91	0.52	-0.93	RDK2	hypothetical protein, conserved		10700	14800	19400	35200	26000	24500	131000	8.2	11.3	14.9	26.9	19.9	18.8	0	0.5274
LmxM.31.0050	11	11	0.0084	616	0.0188	1.73	1.91	0.52	-0.93	RDK2	protein transport protein Sec13, putative		682000	463000	710000	1200000	1150000	1200000	5400000	12.6	8.6	13.2	22.2	21.3	22.2	0	0.5274
LmxM.24.0030	2	2	0.00556	533	0.0144	1.84	1.91	0.52	-0.93	RDK2	hypothetical protein, conserved		7520	10800	10400	19300	18600	16900	83400	9	12.9	12.5	23.1	22.3	20.2	0	0.5274
LmxM.18.1480	4	4	0.00625	553	0.0156	1.81	1.91	0.52	-0.93	RDK2	NADH:ubiquinone oxidoreductase 78 Kd subunit- like protein		47200	33800	49200	88700	78000	81400	378000	12.5	8.9	13	23.5	20.6	21.5	0	0.5274
LmxM.19.1160	26	26	0.00563	534	0.0145	1.84	1.91	0.52	-0.93	RDK2	hypothetical protein, conserved		5110000	4160000	5920000	10800000	8710000	9420000	44100000	11.6	9.4	13.4	24.5	19.7	21.3	0	0.5274
LmxM.18.1380	26	26	0.000812	230	0.00487	2.31	1.98	0.51	-0.99	RDK2	pyruvate dehydrogenase E1 component alpha subunit, putative		1740000	1830000	2130000	4070000	3680000	3530000	17000000	10.2	10.8	12.6	24	21.7	20.8	0	0.5274
LmxM.06.0370	13	13	0.00279	416	0.00925	2.03	1.98	0.51	-0.98	RDK2	glutamine synthetase, putative		1690000	1640000	2060000	4080000	3430000	3170000	16100000	10.5	10.2	12.8	25.4	21.3	19.7	0	0.5274
LmxM.29.0705	4	4	0.028	819	0.0472	1.33	1.98	0.51	-0.98	RDK2	hypothetical protein, conserved		25900	14100	16400	44800	35200	31700	168000	15.4	8.4	9.8	26.6	20.9	18.8	0	0.5274
LmxM.08_29.0760	4	4	0.000281	121	0.0032	2.49	1.98	0.51	-0.98	RDK2	lipophosphoglycan biosynthetic protein, putative,heat shock protein 90, putative,glucose regulated protein 94, putative		13900	14200	16400	30700	28600	28700	132000	10.5	10.7	12.4	23.2	21.6	21.6	0	0.5274
LmxM.10.1110	6	6	0.00449	493	0.0126	1.9	1.98	0.51	-0.98	RDK2	hypothetical protein, conserved		81100	68300	103000	166000	172000	162000	751000	10.8	9.1	13.7	22.1	22.8	21.5	0	0.5274
LmxM.27.0300	14	14	0.00777	600	0.0178	1.75	1.98	0.51	-0.98	RDK2	methylmalonyl-coenzyme a mutase, putative		174000	130000	202000	369000	306000	327000	1510000	11.6	8.6	13.4	24.4	20.3	21.7	0	0.5274
LmxM.31.3310	22	22	0.000485	165	0.00405	2.39	1.97	0.51	-0.98	RDK2	dihydrolipoamide dehydrogenase, putative		1170000	985000	1120000	2310000	2020000	2130000	9740000	12	10.1	11.5	23.8	20.7	21.9	0	0.5274
LmxM.18.1660	9	9	0.00469	505	0.0128	1.89	1.96	0.51	-0.97	RDK2	gamma-glutamylcysteine synthetase, putative		95400	86200	125000	219000	194000	187000	907000	10.5	9.5	13.7	24.2	21.4	20.6	0	0.5274
LmxM.19.0985	7	6	0.000201	92	0.00301	2.52	1.96	0.51	-0.97	RDK2	4-coumarate:coa ligase-like protein		112000	97500	107000	219000	197000	204000	937000	12	10.4	11.4	23.4	21	21.8	0	0.5274
LmxM.28.2580	2	2	0.0257	805	0.044	1.36	1.96	0.51	-0.97	RDK2	leucine-rich repeat protein, putative		3830	3210	3750	8930	7330	4890	31900	12	10	11.8	27.9	23	15.3	0	0.5274
LmxM.12.0350	5	5	0.0136	697	0.027	1.57	1.96	0.51	-0.97	RDK2	hypothetical protein, conserved		153000	108000	163000	329000	237000	264000	1250000	12.2	8.6	13	26.2	18.9	21	0	0.5274
LmxM.16.1400	4	4	0.000246	105	0.00322	2.49	1.95	0.51	-0.96	RDK2	trafficking protein particle complex subunit- like protein		59900	50700	59400	110000	110000	111000	502000	11.9	10.1	11.8	22	21.9	22.2	0	0.5274
LmxM.27.1710	9	9	0.00194	350	0.00765	2.12	1.95	0.51	-0.96	RDK2	eukaryotic translation release factor, putative		140000	138000	179000	322000	280000	290000	1350000	10.4	10.3	13.2	23.9	20.7	21.5	0	0.5274
LmxM.08.1100	9	9	0.0307	843	0.0502	1.3	1.95	0.51	-0.96	RDK2	hypothetical protein, conserved		52000	84900	42300	112000	106000	131000	529000	9.8	16.1	8	21.2	20.1	24.8	0	0.5274
LmxM.31.3210	3	3	0.00347	457	0.0105	1.98	1.95	0.51	-0.96	RDK2	hypothetical protein, conserved		64000	55600	79000	139000	125000	123000	586000	10.9	9.5	13.5	23.8	21.3	21	0	0.5274
LmxM.10.0290	18	18	0.000653	208	0.00433	2.36	1.95	0.51	-0.96	RDK2	isocitrate dehydrogenase [NADP], mitochondrial precursor, putative		562000	475000	572000	1110000	1030000	986000	4740000	11.9	10	12.1	23.5	21.8	20.8	0	0.5274
LmxM.04.0030	7	6	0.0123	680	0.0249	1.6	1.95	0.51	-0.96	RDK2	cAMP-specific phosphodiesterase, putative		80000	52200	82700	155000	131000	132000	633000	12.6	8.2	13.1	24.4	20.8	20.8	0	0.5274
LmxM.34.5390;LmxM.32.2910	19	19	0.00655	560	0.0161	1.79	1.95	0.51	-0.96	RDK2	hypothetical protein, conserved		131000	114000	164000	306000	241000	250000	1210000	10.9	9.5	13.6	25.4	20	20.7	0	0.5274
LmxM.08.0510	10	10	0.000634	199	0.00439	2.36	2.02	0.5	-1.01	RDK2	ribose-phosphate pyrophosphokinase, putative		209000	183000	233000	436000	425000	402000	1890000	11.1	9.7	12.3	23.1	22.5	21.3	0	0.5274
LmxM.03.0880	2	2	0.177	1121	0.217	0.663	2.01	0.5	-1.01	RDK2	hypothetical protein, conserved		689	1540	1090	2470	1070	3130	9980	6.9	15.4	10.9	24.8	10.7	31.3	0	0.5274
LmxM.25.2300	2	2	0.0598	957	0.0861	1.06	2.01	0.5	-1.01	RDK2	hypothetical protein, conserved		3390	5290	4790	13200	7480	6450	40600	8.4	13	11.8	32.5	18.4	15.9	0	0.5274
LmxM.27.1270	3	3	0.00119	270	0.00605	2.22	2.01	0.5	-1.01	RDK2	ubiquitin hydrolase, putative,cysteine peptidase, Clan CA, family C19, putative	DUB1	16600	21400	17100	39300	36000	35600	166000	10	12.9	10.3	23.7	21.7	21.4	0	0.5274
LmxM.36.5390	9	9	0.000413	151	0.00378	2.42	2	0.5	-1	RDK2	phosphoribosylpyrophosphate synthetase, putative		385000	439000	478000	875000	845000	886000	3910000	9.9	11.2	12.2	22.4	21.6	22.7	0	0.5274
LmxM.11.1160	14	14	0.015	711	0.0291	1.54	2	0.5	-1	RDK2	protein transport protein Sec31, putative		454000	296000	466000	965000	736000	733000	3650000	12.4	8.1	12.8	26.4	20.2	20.1	0	0.5274
LmxM.13.0550	4	4	0.000248	108	0.00317	2.5	2	0.5	-1	RDK2	hypothetical protein, conserved		9810	8300	8460	17700	18300	17100	79700	12.3	10.4	10.6	22.2	23	21.5	0	0.5274
LmxM.04.0270	4	4	0.00984	641	0.0212	1.67	1.99	0.5	-1	RDK2	hypothetical protein, conserved		19800	19600	12500	34000	33100	36400	155000	12.7	12.6	8.1	21.8	21.3	23.4	0	0.5274
LmxM.18.1420	2	2	0.0264	806	0.0452	1.34	1.99	0.5	-0.99	RDK2	pumilio protein, putative		15900	8690	15900	29800	26900	23900	121000	13.1	7.2	13.1	24.6	22.2	19.8	0	0.5274
LmxM.28.0825	3	3	0.000292	123	0.00327	2.48	1.99	0.5	-0.99	RDK2	RNA binding protein rbp16, putative		76500	68600	78300	139000	160000	146000	668000	11.4	10.3	11.7	20.8	23.9	21.9	0	0.5274
LmxM.36.4110	4	4	0.00803	606	0.0183	1.74	1.99	0.5	-0.99	RDK2	hypothetical protein, conserved		58100	39500	58200	111000	91300	107000	465000	12.5	8.5	12.5	23.9	19.6	23	0	0.5274
LmxM.03.0630	2	2	0.0282	823	0.0472	1.33	1.99	0.5	-0.99	RDK2	hypothetical protein, conserved		3720	2270	4610	7700	6860	6510	31700	11.8	7.2	14.6	24.3	21.7	20.6	0	0.5274
LmxM.05.0280	2	2	0.0104	652	0.022	1.66	1.99	0.5	-0.99	RDK2	protein tyrosine phosphatase, putative		17300	10800	13100	31100	25100	25500	123000	14.1	8.8	10.6	25.3	20.4	20.8	0	0.5274
LmxM.21.0800	37	37	0.00461	502	0.0127	1.9	2.06	0.49	-1.04	RDK2	hypothetical protein, conserved		574000	475000	691000	1350000	1130000	1090000	5310000	10.8	8.9	13	25.5	21.2	20.6	0	0.5274
LmxM.20.0950	6	6	0.000248	107	0.00319	2.5	2.05	0.49	-1.04	RDK2	hypothetical protein, conserved		4920	5600	5400	10600	11900	10300	48600	10.1	11.5	11.1	21.8	24.4	21.1	0	0.5274
LmxM.24.0840	2	2	0.00897	626	0.0198	1.7	2.05	0.49	-1.03	RDK2	dynein arm light chain, putative		3730	3260	4840	9720	7300	7180	36000	10.3	9.1	13.4	27	20.3	19.9	0	0.5274
LmxM.36.3990	4	4	0.00179	335	0.00736	2.13	2.04	0.49	-1.03	RDK2	hs1vu complex proteolytic subunit-like,hs1vu complex proteolytic subunit-like, threonine peptidase, Clan T(1), family T1B		130000	117000	114000	260000	206000	273000	1100000	11.8	10.6	10.4	23.6	18.7	24.8	0	0.5274
LmxM.36.0620	2	2	0.000747	223	0.00462	2.34	2.04	0.49	-1.03	RDK2	hypothetical protein, conserved		18400	20400	21900	44200	43000	36800	185000	10	11.1	11.9	24	23.3	19.9	0	0.5274
LmxM.31.2670	6	6	0.000365	143	0.00352	2.45	2.04	0.49	-1.03	RDK2	hypothetical protein, conserved		16700	14300	14900	31300	33500	28700	139000	12	10.2	10.7	22.5	24	20.6	0	0.5274
LmxM.20.1580	7	7	0.00164	324	0.00699	2.16	2.03	0.49	-1.02	RDK2	hypothetical protein, conserved		18000	15900	21500	40000	37400	35300	168000	10.7	9.5	12.8	23.8	22.2	21	0	0.5274
LmxM.03.0530	4	4	0.00212	363	0.00805	2.09	2.03	0.49	-1.02	RDK2	hypothetical protein, conserved		5590	4430	6200	11200	11100	10600	49100	11.4	9	12.6	22.8	22.6	21.5	0	0.5274
LmxM.19.0680	3	2	0.00677	567	0.0165	1.78	2.1	0.48	-1.07	RDK2	kinesin, putative		17900	14900	24500	41600	37500	41100	178000	10.1	8.4	13.8	23.4	21.1	23.2	0	0.5274
LmxM.22.1460	20	20	0.00297	428	0.00958	2.02	2.09	0.48	-1.07	RDK2	i/6 autoantigen-like protein		2450000	1900000	2770000	5300000	4940000	4670000	22000000	11.1	8.6	12.6	24.1	22.4	21.2	0	0.5274
LmxM.26.1550	2	2	0.00317	436	0.01	2	2.09	0.48	-1.06	RDK2	trifunctional enzyme alpha subunit, mitochondrial precursor-like protein		15000	10600	14800	28500	29600	26300	125000	12	8.5	11.8	22.9	23.7	21.1	0	0.5274
LmxM.25.0450	3	3	0.006	547	0.0151	1.82	2.09	0.48	-1.06	RDK2	hypothetical protein, conserved		10400	6670	8500	16800	19900	16700	79000	13.2	8.4	10.8	21.3	25.2	21.2	0	0.5274
LmxM.24.0640	4	4	0.0138	698	0.0273	1.56	2.09	0.48	-1.06	RDK2	MCAK-like kinesin, putative		19800	14300	23100	43200	44300	31800	176000	11.2	8.1	13.1	24.5	25.1	18	0	0.5274
LmxM.32.1460partial	2	2	0.0179	740	0.0333	1.48	2.08	0.48	-1.06	RDK2	hypothetical protein, conserved		15400	12800	24800	39400	35700	35400	164000	9.4	7.9	15.2	24.1	21.8	21.6	0	0.5274
LmxM.11.1360	3	3	0.000598	192	0.0043	2.37	2.08	0.48	-1.05	RDK2	hypothetical protein, conserved		41500	32200	37200	78800	75100	76600	341000	12.2	9.4	10.9	23.1	22	22.4	0	0.5274
LmxM.08_29.0110	13	13	0.00282	421	0.00925	2.03	2.08	0.48	-1.05	RDK2	hypothetical protein, conserved		135000	103000	150000	271000	256000	276000	1190000	11.3	8.6	12.6	22.8	21.5	23.2	0	0.5274
LmxM.36.2510	10	10	0.0213	772	0.0381	1.42	2.07	0.48	-1.05	RDK2	nucleoporin interacting component (NUP93), putative		27600	14600	27000	50400	46900	46200	213000	13	6.9	12.7	23.7	22.1	21.7	0	0.5274
LmxM.25.0750	10	9	0.00739	589	0.0173	1.76	2.07	0.48	-1.05	RDK2	protein phosphatase, putative		88600	76500	121000	221000	187000	184000	880000	10.1	8.7	13.8	25.2	21.3	21	0	0.5274
LmxM.09.0100	10	9	0.00754	594	0.0175	1.76	2.07	0.48	-1.05	RDK2	hypothetical protein, conserved,calmodulin-like protein containing EF hand domain		73000	47600	72000	126000	146000	126000	591000	12.4	8.1	12.2	21.4	24.8	21.3	0	0.5274
LmxM.28.0560	4	4	0.00436	485	0.0124	1.91	2.06	0.48	-1.05	RDK2	hypothetical protein, conserved		30300	23300	33500	67600	57600	54500	267000	11.4	8.7	12.5	25.3	21.6	20.4	0	0.5274
LmxM.25.0120	6	5	0.000831	232	0.00494	2.31	2.15	0.47	-1.1	RDK2	electron transfer flavoprotein, putative		96200	88400	106000	236000	198000	190000	915000	10.5	9.7	11.6	25.7	21.7	20.8	0	0.5274
LmxM.05.0570	2	2	0.00445	491	0.0125	1.9	2.14	0.47	-1.1	RDK2	hypothetical protein, conserved		11500	7830	10600	23800	21300	19200	94300	12.2	8.3	11.3	25.2	22.6	20.3	0	0.5274
LmxM.16.0010	5	5	0.000514	175	0.00405	2.39	2.14	0.47	-1.1	RDK2	hypothetical protein, conserved		28500	27100	32100	68300	56500	63100	276000	10.4	9.8	11.6	24.8	20.5	22.9	0	0.5274
LmxM.31.0670	3	3	0.00601	548	0.0151	1.82	2.14	0.47	-1.1	RDK2	hypothetical protein, conserved		12800	7810	9280	20300	21700	21900	93800	13.6	8.3	9.9	21.6	23.2	23.3	0	0.5274
LmxM.33.1250	6	6	0.0019	345	0.0076	2.12	2.14	0.47	-1.09	RDK2	NLI-interacting factor, putative		21900	24700	28400	56700	57700	46000	236000	9.3	10.5	12.1	24.1	24.5	19.5	0	0.5274
LmxM.27.1250	13	13	0.000996	249	0.00551	2.26	2.13	0.47	-1.09	RDK2	hypothetical protein, conserved		712000	609000	781000	1630000	1500000	1370000	6590000	10.8	9.2	11.9	24.7	22.7	20.7	0	0.5274
LmxM.34.0360	3	3	0.0253	803	0.0434	1.36	2.12	0.47	-1.08	RDK2	enoyl-CoA hydratase/isomerase family protein, conserved		63800	70700	133000	179000	197000	191000	835000	7.6	8.5	15.9	21.5	23.6	22.9	0	0.5274
LmxM.13.1210	4	4	0.0441	900	0.0676	1.17	2.12	0.47	-1.08	RDK2	nucleobase transporter		22000	10700	26900	43000	38900	44100	186000	11.8	5.8	14.5	23.2	20.9	23.8	0	0.5274
LmxM.31.0985	2	2	0.0155	716	0.0298	1.53	2.11	0.47	-1.08	RDK2	hypothetical protein, conserved		9000	6180	8500	21500	14700	13700	73700	12.2	8.4	11.5	29.3	20	18.6	0	0.5274
LmxM.34.2980	8	8	0.0115	672	0.0236	1.63	2.11	0.47	-1.08	RDK2	chaperone protein DNAj, putative		97600	67000	99500	215000	148000	194000	821000	11.9	8.2	12.1	26.1	18.1	23.6	0	0.5274
LmxM.31.0230	2	2	0.0501	925	0.0747	1.13	2.11	0.47	-1.07	RDK2	dynein light chain, flagellar outer arm, putative		39600	21300	26200	75900	67500	40100	271000	14.6	7.9	9.7	28	24.9	14.8	0	0.5274
LmxM.01.0650	3	3	0.0045	494	0.0126	1.9	2.2	0.46	-1.13	RDK2	mitochondrial processing peptide beta subunit, putative,metallo-peptidase, Clan ME, Family M16		21800	18400	17800	52300	40300	34800	185000	11.8	9.9	9.6	28.2	21.8	18.8	0	0.5274
LmxM.32.2510	8	8	0.0104	650	0.022	1.66	2.19	0.46	-1.13	RDK2	hypothetical protein, conserved		53700	35100	54600	125000	99700	89700	458000	11.7	7.7	11.9	27.3	21.8	19.6	0	0.5274
LmxM.21.0875	3	3	0.00225	375	0.00826	2.08	2.19	0.46	-1.13	RDK2	hypothetical protein, conserved		8010	8880	11500	22300	19300	20500	90400	8.9	9.8	12.7	24.6	21.4	22.6	0	0.5274
LmxM.24.0770	12	11	0.000448	156	0.00396	2.4	2.18	0.46	-1.13	RDK2	malic enzyme, putative		281000	278000	337000	701000	613000	642000	2850000	9.8	9.7	11.8	24.6	21.5	22.5	0	0.5274
LmxM.11.1370	2	2	0.0161	723	0.0307	1.51	2.18	0.46	-1.13	RDK2	hypothetical protein, conserved		3560	5720	2870	9220	8840	8460	38700	9.2	14.8	7.4	23.9	22.9	21.9	0	0.5274
LmxM.29.2660	3	2	0.0309	845	0.0504	1.3	2.18	0.46	-1.13	RDK2	hypothetical protein, conserved		4470	1940	3610	6930	8070	6850	31900	14	6.1	11.3	21.7	25.3	21.5	0	0.5274
LmxM.36.0440	3	3	0.00801	604	0.0183	1.74	2.18	0.46	-1.13	RDK2	hypothetical protein, conserved		17000	17900	13500	43400	34600	27600	154000	11.1	11.6	8.8	28.2	22.5	17.9	0	0.5274
LmxM.08.1130	5	5	0.000355	138	0.00355	2.45	2.17	0.46	-1.12	RDK2	phosphoribosylpyrophosphate synthetase		81200	69400	84200	180000	171000	159000	745000	10.9	9.3	11.3	24.2	22.9	21.4	0	0.5274
LmxM.21.1500	9	8	0.000531	180	0.00407	2.39	2.17	0.46	-1.12	RDK2	hypothetical protein, conserved		41600	32400	36700	83900	76700	79800	351000	11.9	9.2	10.5	23.9	21.8	22.7	0	0.5274
LmxM.03.0710	2	2	0.0564	948	0.082	1.09	2.17	0.46	-1.12	RDK2	hypothetical protein, conserved		15100	5890	14700	30000	24500	22900	113000	13.3	5.2	13	26.5	21.7	20.3	0	0.5274
LmxM.02.0630	2	2	0.0486	921	0.0728	1.14	2.16	0.46	-1.11	RDK2	gamma-glutamyl phosphate reductase-like protein		1400	1790	3650	5220	4050	5530	21600	6.5	8.3	16.9	24.1	18.7	25.6	0	0.5274
LmxM.23.0260	2	2	0.0154	715	0.0297	1.53	2.16	0.46	-1.11	RDK2	argininosuccinate synthase, putative		8380	5320	5390	16200	10800	14100	60200	13.9	8.8	9	26.9	17.9	23.5	0	0.5274
LmxM.31.1370	6	6	0.000684	215	0.00439	2.36	2.15	0.46	-1.11	RDK2	hypothetical protein, conserved		60400	50500	61900	137000	117000	119000	545000	11.1	9.3	11.4	25.1	21.4	21.8	0	0.5274
LmxM.17.0810	4	3	0.02	759	0.0364	1.44	2.15	0.46	-1.11	RDK2	hypothetical protein, conserved		13600	6990	11900	25900	23500	20600	103000	13.3	6.8	11.6	25.3	22.9	20.1	0	0.5274
LmxM.30.0250	3	3	0.00154	314	0.00675	2.17	2.15	0.46	-1.11	RDK2	ATP-dependent RNA helicase, putative		23000	17800	22600	49900	45300	41100	200000	11.5	8.9	11.3	25	22.7	20.6	0	0.5274
LmxM.34.1380	12	12	0.00212	364	0.00804	2.09	2.15	0.46	-1.1	RDK2	mitochondrial processing peptidase, beta subunit, putative,metallo-peptidase, Clan ME, Family M16		119000	94600	136000	266000	244000	243000	1100000	10.8	8.6	12.3	24.1	22.1	22.1	0	0.5274
LmxM.25.0080	13	13	0.000213	97	0.00303	2.52	2.25	0.45	-1.17	RDK2	poly(A)-binding protein, putative		428000	408000	475000	1070000	923000	952000	4250000	10.1	9.6	11.2	25.1	21.7	22.4	0	0.5274
LmxM.36.5240	5	5	0.00439	487	0.0124	1.91	2.25	0.45	-1.17	RDK2	glycosyl hydrolase, putative		56500	42200	60800	140000	112000	106000	518000	10.9	8.2	11.7	27.1	21.6	20.5	0	0.5274
LmxM.32.1575	2	2	0.0373	869	0.0591	1.23	2.24	0.45	-1.16	RDK2	hypothetical protein, conserved		2170	937	2180	3730	4350	3770	17100	12.7	5.5	12.7	21.7	25.4	22	0	0.5274
LmxM.32.2460	5	5	0.00233	381	0.00844	2.07	2.24	0.45	-1.16	RDK2	hypothetical protein, conserved		21100	19300	27800	49000	55600	48200	221000	9.5	8.7	12.6	22.2	25.2	21.8	0	0.5274
LmxM.32.0080	3	3	0.02	756	0.0365	1.44	2.24	0.45	-1.16	RDK2	hypothetical protein, conserved		6590	8770	14100	20000	23700	22300	95500	6.9	9.2	14.8	20.9	24.8	23.4	0	0.5274
LmxM.05.1100	2	2	0.00069	217	0.00439	2.36	2.23	0.45	-1.16	RDK2	hypothetical protein, conserved		28700	25500	31800	70500	58100	63300	278000	10.3	9.2	11.4	25.4	20.9	22.8	0	0.5274
LmxM.27.0630	5	5	0.00742	590	0.0174	1.76	2.23	0.45	-1.16	RDK2	hypothetical protein, conserved		14600	14100	23200	41800	36500	37500	168000	8.7	8.4	13.8	24.9	21.8	22.3	0	0.5274
LmxM.22.1140	6	6	0.01	643	0.0215	1.67	2.22	0.45	-1.15	RDK2	adaptor complex AP-1 medium subunit, putative,Mu-adaptin 1, putative		57000	37900	67300	134000	112000	115000	523000	10.9	7.2	12.9	25.6	21.5	21.9	0	0.5274
LmxM.18.0580	6	6	0.000747	222	0.00464	2.33	2.22	0.45	-1.15	RDK2	peroxisomal enoyl-coa hydratase, putative		38800	33300	44400	90400	85200	83000	375000	10.3	8.9	11.8	24.1	22.7	22.1	0	0.5274
LmxM.13.0930	2	2	0.000592	190	0.0043	2.37	2.22	0.45	-1.15	RDK2	glycosyltransferase family-like protein		8110	6690	8640	16500	17400	18100	75400	10.8	8.9	11.5	21.9	23.1	23.9	0	0.5274
LmxM.04.0860	3	3	0.00179	336	0.00734	2.13	2.21	0.45	-1.15	RDK2	unspecified product		14100	10400	13800	30700	27500	26500	123000	11.5	8.4	11.2	24.9	22.4	21.6	0	0.5274
LmxM.28.2730	4	4	0.015	710	0.0291	1.54	2.21	0.45	-1.15	RDK2	hypothetical protein, conserved		8340	4310	7450	15000	14700	14800	64600	12.9	6.7	11.5	23.1	22.8	22.9	0	0.5274
LmxM.28.2180	3	3	0.000594	191	0.00429	2.37	2.21	0.45	-1.14	RDK2	hypothetical protein, conserved		25000	23700	29700	61600	58200	53000	251000	10	9.4	11.8	24.5	23.2	21.1	0	0.5274
LmxM.19.0020	4	4	0.00646	557	0.016	1.8	2.2	0.45	-1.14	RDK2	hypothetical protein, conserved		35400	32900	32100	91800	73700	55700	322000	11	10.2	10	28.5	22.9	17.3	0	0.5274
LmxM.28.2420	10	10	0.0024	389	0.00852	2.07	2.2	0.45	-1.14	RDK2	2-oxoglutarate dehydrogenase, E2 component, dihydrolipoamide succinyltransferase, putative		399000	286000	394000	846000	731000	798000	3450000	11.5	8.3	11.4	24.5	21.2	23.1	0	0.5274
LmxM.16.0520	4	4	0.00144	299	0.00663	2.18	2.3	0.44	-1.2	RDK2	hypothetical protein, conserved		9470	10300	13100	27500	23900	24200	109000	8.7	9.5	12.1	25.3	22.1	22.3	0	0.5274
LmxM.06.0880	6	6	0.00168	328	0.00706	2.15	2.29	0.44	-1.2	RDK2	acyl-coenzyme a dehydrogenase, putative		261000	188000	225000	574000	494000	478000	2220000	11.8	8.4	10.2	25.9	22.3	21.5	0	0.5274
LmxM.29.3190	15	15	0.000748	224	0.0046	2.34	2.29	0.44	-1.2	RDK2	3-hydroxy-3-methylglutaryl-CoA reductase, putative		690000	530000	657000	1550000	1370000	1380000	6180000	11.2	8.6	10.6	25	22.2	22.4	0	0.5274
LmxM.36.6890	2	2	0.0299	840	0.049	1.31	2.29	0.44	-1.2	RDK2	nuclear pore complex protein (NUP155), putative		2820	1440	3370	5500	5350	6630	25100	11.2	5.7	13.4	21.9	21.3	26.4	0	0.5274
LmxM.01.0060	4	4	0.0414	887	0.0644	1.19	2.29	0.44	-1.19	RDK2	hypothetical protein, conserved		20700	9210	18600	28800	47200	34800	159000	13	5.8	11.7	18.1	29.6	21.9	0	0.5274
LmxM.29.2890	14	14	0.0026	405	0.00884	2.05	2.28	0.44	-1.19	RDK2	hypothetical protein, conserved		145000	106000	151000	284000	292000	341000	1320000	11	8.1	11.4	21.5	22.2	25.9	0	0.5274
LmxM.21.1770	4	4	0.000884	237	0.00514	2.29	2.28	0.44	-1.19	RDK2	ATP synthase F1 subunit gamma protein, putative		43200	36200	43900	105000	93500	82600	404000	10.7	9	10.9	26	23.1	20.4	0	0.5274
LmxM.24.2030	5	5	0.000465	162	0.00396	2.4	2.27	0.44	-1.19	RDK2	3-oxoacyl-(acyl-carrier protein) reductase, putative		132000	111000	123000	305000	247000	279000	1200000	11	9.3	10.3	25.5	20.7	23.3	0	0.5274
LmxM.33.2610	18	18	0.00346	453	0.0105	1.98	2.27	0.44	-1.18	RDK2	ATP-dependent DNA helicase, putative,ruvb DNA helicase-like protein, putative		746000	593000	919000	1860000	1690000	1580000	7390000	10.1	8	12.4	25.1	22.9	21.4	0	0.5274
LmxM.24.0330	8	8	0.00153	313	0.00674	2.17	2.27	0.44	-1.18	RDK2	hypothetical protein, conserved		29000	20300	24100	59300	53900	53400	240000	12.1	8.5	10	24.7	22.5	22.3	0	0.5274
LmxM.18.1240	3	3	0.00441	489	0.0124	1.91	2.26	0.44	-1.18	RDK2	hypothetical protein, conserved		19500	14800	21300	45800	45000	34800	181000	10.8	8.2	11.8	25.3	24.8	19.2	0	0.5274
LmxM.30.2640	7	6	0.000458	159	0.00398	2.4	2.25	0.44	-1.17	RDK2	2-oxoglutarate dehydrogenase, e3 component, lipoamidedehydrogenase-like protein		59800	56500	69600	151000	129000	138000	604000	9.9	9.4	11.5	25	21.4	22.9	0	0.5274
LmxM.34.4000	12	12	0.00503	515	0.0135	1.87	2.35	0.43	-1.23	RDK2	protein kinase, putative,MAP kinase kinase-like protein		79100	63300	100000	217000	165000	188000	813000	9.7	7.8	12.3	26.7	20.3	23.1	0	0.5274
LmxM.22.0520	3	3	0.0123	679	0.0249	1.6	2.35	0.43	-1.23	RDK2	hypothetical protein, conserved		8030	5330	10000	20600	18800	15500	78200	10.3	6.8	12.8	26.3	24	19.8	0	0.5274
LmxM.26.1950	2	2	0.0113	668	0.0233	1.63	2.34	0.43	-1.23	RDK2	mitotubule-associated protein Gb4, putative		6220	5010	8700	18300	16000	12500	66600	9.3	7.5	13	27.4	23.9	18.8	0	0.5274
LmxM.05.0060	2	2	0.0162	725	0.0308	1.51	2.34	0.43	-1.23	RDK2	major vault protein, putative		5220	7570	10600	21400	16000	17300	78100	6.7	9.7	13.5	27.4	20.5	22.2	0	0.5274
LmxM.13.0430	2	2	0.00722	582	0.0171	1.77	2.34	0.43	-1.22	RDK2	flagellar radial spoke protein, putative		6900	8280	12300	22600	21300	20400	91800	7.5	9	13.4	24.6	23.2	22.2	0	0.5274
LmxM.10.0160	2	2	0.00235	383	0.00846	2.07	2.33	0.43	-1.22	RDK2	hypothetical protein, conserved		13100	11700	17000	36300	30800	30500	139000	9.4	8.4	12.2	26.1	22.1	21.9	0	0.5274
LmxM.14.1210	2	2	0.00499	514	0.0134	1.87	2.33	0.43	-1.22	RDK2	hypothetical protein, conserved		4510	2750	3330	9160	7680	7870	35300	12.8	7.8	9.4	25.9	21.8	22.3	0	0.5274
LmxM.29.1450	5	5	0.00155	316	0.00676	2.17	2.33	0.43	-1.22	RDK2	kinesin, putative		21100	20100	28000	58400	52100	51000	231000	9.2	8.7	12.1	25.3	22.6	22.1	0	0.5274
LmxM.12.0630	6	6	5.71e-05	43	0.00183	2.74	2.32	0.43	-1.22	RDK2	alanine aminotransferase, putative		73700	67300	77400	176000	163000	169000	726000	10.2	9.3	10.7	24.3	22.4	23.2	0	0.5274
LmxM.14.0460	6	6	0.00854	620	0.019	1.72	2.32	0.43	-1.22	RDK2	cystathionine beta-lyase-like protein		92100	67800	101000	255000	182000	168000	865000	10.6	7.8	11.6	29.4	21	19.5	0	0.5274
LmxM.22.1450	2	2	0.000271	117	0.0032	2.5	2.32	0.43	-1.21	RDK2	cyclophilin, putative		7070	5760	6740	15100	14300	16000	64900	10.9	8.9	10.4	23.3	22	24.6	0	0.5274
LmxM.14.0930	7	7	0.0209	766	0.0376	1.42	2.32	0.43	-1.21	RDK2	immunodominant antigen, putative,tc40 antigen-like		29500	15200	32500	63200	58000	57800	256000	11.5	5.9	12.7	24.7	22.6	22.5	0	0.5274
LmxM.24.1060	2	2	0.00438	486	0.0124	1.91	2.32	0.43	-1.21	RDK2	hypothetical protein, conserved		13800	10800	17900	34200	32800	31500	141000	9.8	7.7	12.7	24.2	23.3	22.3	0	0.5274
LmxM.31.3780	2	2	0.000434	154	0.00389	2.41	2.31	0.43	-1.21	RDK2	kinetoplast DNA-associated protein, putative		2240	2640	2380	5300	6310	5190	24100	9.3	11	9.9	22	26.2	21.6	0	0.5274
LmxM.18.0700	8	8	0.000523	178	0.00405	2.39	2.3	0.43	-1.2	RDK2	hypothetical protein, conserved		52200	46100	52800	131000	103000	114000	499000	10.5	9.2	10.6	26.3	20.7	22.7	0	0.5274
LmxM.33.2790	2	2	0.00883	625	0.0195	1.71	2.3	0.43	-1.2	RDK2	hypothetical protein, conserved		2470	1950	3450	6490	6400	5210	26000	9.5	7.5	13.3	25	24.6	20.1	0	0.5274
LmxM.36.2660	9	9	0.000406	150	0.00373	2.43	2.4	0.42	-1.26	RDK2	dihydrolipoamide acetyltransferase precursor, putative		911000	756000	896000	2270000	1980000	1900000	8710000	10.5	8.7	10.3	26.1	22.7	21.8	0	0.5274
LmxM.33.3500	23	23	0.00251	397	0.00873	2.06	2.4	0.42	-1.26	RDK2	ruvb-like 1 DNA helicase, putative		1030000	722000	1040000	2470000	2160000	2070000	9490000	10.8	7.6	11	26	22.7	21.8	0	0.5274
LmxM.33.4120	4	4	1.42e-05	18	0.00109	2.96	2.39	0.42	-1.26	RDK2	hypothetical protein, conserved		11700	10700	11600	28100	26700	26700	115000	10.1	9.2	10.1	24.3	23.1	23.1	0	0.5274
LmxM.36.6760	11	11	0.00347	456	0.0105	1.98	2.39	0.42	-1.26	RDK2	hypothetical protein, conserved		187000	129000	175000	415000	330000	429000	1660000	11.2	7.7	10.5	24.9	19.8	25.8	0	0.5274
LmxM.21.0550	9	9	0.000246	106	0.0032	2.5	2.38	0.42	-1.25	RDK2	dihydrolipoamide acetyltransferase precursorlike protein		259000	225000	278000	639000	569000	609000	2580000	10	8.7	10.8	24.8	22.1	23.6	0	0.5274
LmxM.26.1600	2	2	5.36e-05	40	0.00185	2.73	2.38	0.42	-1.25	RDK2	hypothetical protein, unknown function		3190	2940	2880	7450	6660	7360	30500	10.5	9.6	9.4	24.4	21.9	24.1	0	0.5274
LmxM.33.0720	2	2	0.00349	458	0.0105	1.98	2.38	0.42	-1.25	RDK2	hypothetical protein, conserved		5680	5040	8060	15600	14100	15000	63500	8.9	7.9	12.7	24.5	22.2	23.7	0	0.5274
LmxM.29.0250	8	8	0.000489	167	0.00404	2.39	2.38	0.42	-1.25	RDK2	ubiquitin hydrolase, putative,cysteine peptidase, Clan CA, family C19, putative	DUB13	84500	71900	90700	215000	184000	189000	836000	10.1	8.6	10.9	25.8	22	22.6	0	0.5274
LmxM.30.2270	2	2	0.0075	593	0.0174	1.76	2.38	0.42	-1.25	RDK2	hypothetical protein, conserved		6880	7400	12100	21800	19700	21300	89200	7.7	8.3	13.6	24.5	22.1	23.9	0	0.5274
LmxM.22.0710	2	2	0.00249	395	0.0087	2.06	2.38	0.42	-1.25	RDK2	hypothetical protein, conserved		6320	4470	6700	14100	14500	13000	59100	10.7	7.6	11.3	23.9	24.5	22	0	0.5274
LmxM.32.1250	4	4	0.000262	113	0.0032	2.5	2.38	0.42	-1.25	RDK2	hypothetical protein, conserved		22100	22800	20900	55600	45400	55200	222000	10	10.3	9.4	25	20.5	24.9	0	0.5274
LmxM.08_29.2760	5	5	0.0158	719	0.0303	1.52	2.37	0.42	-1.24	RDK2	hypothetical protein, conserved		15800	8670	13100	34600	31500	22800	126000	12.5	6.9	10.3	27.4	24.9	18.1	0	0.5274
LmxM.33.4550	7	7	0.00355	462	0.0106	1.98	2.37	0.42	-1.24	RDK2	cell differentiation protein-like protein		89300	75700	110000	250000	218000	183000	925000	9.7	8.2	11.9	27	23.6	19.7	0	0.5274
LmxM.33.3740	3	3	0.0014	297	0.00651	2.19	2.36	0.42	-1.24	RDK2	serine palmitoyltransferase-like protein		13100	11100	15400	31800	34000	28000	134000	9.8	8.3	11.6	23.8	25.5	21	0	0.5274
LmxM.16.0160	3	3	0.00461	504	0.0126	1.9	2.36	0.42	-1.24	RDK2	50S ribosomal protein L17, putative		18300	12400	17600	34600	45000	34600	163000	11.3	7.6	10.8	21.3	27.7	21.3	0	0.5274
LmxM.28.3030	6	6	0.0311	846	0.0507	1.3	2.36	0.42	-1.24	RDK2	unspecified product		36900	21800	57900	95300	95900	83600	391000	9.4	5.6	14.8	24.3	24.5	21.4	0	0.5274
LmxM.10.0130	5	5	0.000986	247	0.0055	2.26	2.35	0.42	-1.24	RDK2	hypothetical protein, conserved		18600	16600	22000	49600	44200	40800	192000	9.7	8.6	11.5	25.9	23.1	21.3	0	0.5274
LmxM.28.1280	8	8	0.00205	360	0.00786	2.1	2.35	0.42	-1.23	RDK2	phenylalanine-4-hydroxylase, putative		346000	249000	278000	783000	658000	615000	2930000	11.8	8.5	9.5	26.7	22.5	21	0	0.5274
LmxM.31.3150	3	3	0.00279	418	0.00922	2.04	2.46	0.41	-1.3	RDK2	hypothetical protein, conserved		35600	24900	30400	86900	73900	63400	315000	11.3	7.9	9.6	27.6	23.4	20.1	0	0.5274
LmxM.14.0260	2	2	0.0412	883	0.0644	1.19	2.46	0.41	-1.3	RDK2	hypothetical protein, conserved		1020	2020	3040	5460	4090	5410	21000	4.8	9.6	14.4	26	19.4	25.7	0	0.5274
LmxM.09.1410	3	3	0.014	700	0.0275	1.56	2.46	0.41	-1.3	RDK2	hypothetical protein, conserved		2160	1960	2400	7370	4940	3730	22600	9.6	8.7	10.6	32.7	21.9	16.5	0	0.5274
LmxM.34.1420	3	2	0.0183	745	0.0339	1.47	2.46	0.41	-1.3	RDK2	peroxisome targeting signal 1 receptor, putative		20900	10300	20900	42200	37700	48200	180000	11.6	5.7	11.6	23.4	20.9	26.7	0	0.5274
LmxM.34.0110	3	3	0.00363	466	0.0107	1.97	2.46	0.41	-1.3	RDK2	coatomer zeta subunit, putative		84900	54300	78200	194000	182000	159000	751000	11.3	7.2	10.4	25.8	24.2	21.1	0	0.5274
LmxM.20.1130	5	5	0.00334	447	0.0103	1.99	2.45	0.41	-1.29	RDK2	DNAj-like protein		75200	46200	56800	156000	143000	137000	614000	12.2	7.5	9.2	25.3	23.4	22.3	0	0.5274
LmxM.24.1630	14	14	0.000218	99	0.00304	2.52	2.45	0.41	-1.29	RDK2	succinate dehydrogenase flavoprotein, putative		127000	135000	126000	351000	320000	279000	1340000	9.5	10.1	9.4	26.2	23.9	20.9	0	0.5274
LmxM.29.0580	14	14	0.000642	206	0.0043	2.37	2.44	0.41	-1.29	RDK2	hypothetical protein, conserved		199000	149000	193000	459000	435000	428000	1860000	10.7	8	10.4	24.6	23.3	23	0	0.5274
LmxM.20.0080	7	7	0.00703	578	0.0168	1.78	2.43	0.41	-1.28	RDK2	hypothetical protein, conserved		123000	73300	120000	286000	230000	252000	1080000	11.3	6.8	11	26.4	21.2	23.3	0	0.5274
LmxM.11.0690	4	3	0.000405	149	0.00375	2.43	2.43	0.41	-1.28	RDK2	hypothetical protein, conserved		40000	32800	32500	84800	92100	78700	361000	11.1	9.1	9	23.5	25.5	21.8	0	0.5274
LmxM.08.1222	2	2	0.00409	479	0.0118	1.93	2.43	0.41	-1.28	RDK2	hypothetical protein, conserved		38700	31900	35200	107000	83400	66600	363000	10.7	8.8	9.7	29.4	23	18.4	0	0.5274
LmxM.33.0130	2	2	0.000317	130	0.00337	2.47	2.42	0.41	-1.28	RDK2	malate dehydrogenase, putative		6970	5500	6100	15700	14000	15300	63600	11	8.7	9.6	24.7	22	24	0	0.5274
LmxM.31.3940	2	2	0.0322	851	0.0522	1.28	2.42	0.41	-1.27	RDK2	hypothetical protein, conserved		577	1200	1050	2240	1660	2950	9680	6	12.4	10.9	23.2	17.1	30.5	0	0.5274
LmxM.05.0340	7	7	0.0013	283	0.00632	2.2	2.42	0.41	-1.27	RDK2	hypothetical protein, conserved		20500	14400	18200	46000	42600	39800	182000	11.3	7.9	10	25.3	23.5	22	0	0.5274
LmxM.06.0690	4	4	0.00266	409	0.00895	2.05	2.41	0.41	-1.27	RDK2	hypothetical protein, conserved		7820	7140	9020	23800	16700	17400	81900	9.5	8.7	11	29.1	20.4	21.3	0	0.5274
LmxM.19.1230	4	4	0.000177	77	0.00318	2.5	2.41	0.41	-1.27	RDK2	hypothetical protein, conserved		24900	22100	23300	60900	58100	50600	240000	10.4	9.2	9.7	25.4	24.2	21.1	0	0.5274
LmxM.23.1340	2	2	0.0169	730	0.032	1.49	2.41	0.41	-1.27	RDK2	hypothetical protein, conserved		3010	1710	3710	6760	6280	7290	28800	10.5	5.9	12.9	23.5	21.9	25.4	0	0.5274
LmxM.24.1560	6	6	0.00159	317	0.00691	2.16	2.41	0.41	-1.27	RDK2	hypothetical protein, conserved		44200	42900	59000	131000	114000	108000	499000	8.9	8.6	11.8	26.2	22.8	21.7	0	0.5274
LmxM.21.1450	2	2	0.0222	778	0.0394	1.4	2.53	0.4	-1.34	RDK2	methyltransferase-like protein		8910	4430	10600	22300	18700	19600	84500	10.5	5.2	12.6	26.3	22.1	23.2	0	0.5274
LmxM.31.2830	7	7	0.00152	312	0.00671	2.17	2.52	0.4	-1.34	RDK2	hypothetical protein, conserved		15600	14000	19000	46400	41000	35200	171000	9.1	8.2	11.1	27.1	23.9	20.6	0	0.5274
LmxM.21.0600	4	4	0.0128	688	0.0257	1.59	2.51	0.4	-1.33	RDK2	hypothetical protein, conserved		9180	4240	5680	15300	16000	16700	67000	13.7	6.3	8.5	22.8	23.9	24.9	0	0.5274
LmxM.17.1410	2	2	0.00172	331	0.00718	2.14	2.51	0.4	-1.33	RDK2	zinc-finger protein ZPR1, putative		18600	16700	23600	42500	52300	52700	206000	9	8.1	11.4	20.6	25.3	25.5	0	0.5274
LmxM.36.5880	3	3	0.000889	238	0.00515	2.29	2.5	0.4	-1.32	RDK2	small GTPase, putative		10700	10800	14600	31700	29600	29100	127000	8.4	8.6	11.5	25.1	23.4	23	0	0.5274
LmxM.25.0190	5	5	0.00172	330	0.00718	2.14	2.5	0.4	-1.32	RDK2	ubiquitin carboxyl-terminal hydrolase, putative,cysteine peptidase, Clan CA, family C12, putative	DUB16	83700	63800	94300	215000	206000	184000	847000	9.9	7.5	11.1	25.4	24.3	21.7	0	0.5274
LmxM.14.0620	2	2	0.000166	75	0.00305	2.52	2.5	0.4	-1.32	RDK2	hypothetical protein, conserved		6150	7100	6780	18300	16500	15300	70200	8.8	10.1	9.7	26.1	23.5	21.8	0	0.5274
LmxM.36.1420	5	5	0.0065	558	0.0161	1.79	2.49	0.4	-1.31	RDK2	hypothetical protein, conserved		10200	9820	14100	25700	23300	36000	119000	8.6	8.2	11.8	21.5	19.6	30.2	0	0.5274
LmxM.05.0980	6	6	0.0123	681	0.0249	1.6	2.48	0.4	-1.31	RDK2	NADH-ubiquinone oxidoreductase, mitochondrial, putative		16000	12900	25400	48900	37600	48500	189000	8.5	6.8	13.4	25.8	19.9	25.6	0	0.5274
LmxM.36.0970	5	5	0.000199	91	0.00302	2.52	2.48	0.4	-1.31	RDK2	hypothetical protein, conserved		83800	75500	92400	223000	195000	207000	876000	9.6	8.6	10.5	25.4	22.2	23.7	0	0.5274
LmxM.09.1170	3	3	0.0131	692	0.0261	1.58	2.48	0.4	-1.31	RDK2	hypothetical protein, conserved		30700	19200	41100	79300	75400	70800	317000	9.7	6.1	13	25.1	23.8	22.4	0	0.5274
LmxM.28.2080	12	12	0.00416	481	0.0119	1.92	2.47	0.4	-1.31	RDK2	mitochondrial DEAD box protein, putative		101000	62100	97300	223000	215000	205000	904000	11.2	6.9	10.8	24.7	23.8	22.7	0	0.5274
LmxM.28.2620	22	21	0.0023	377	0.00841	2.07	2.59	0.39	-1.37	RDK2	coatomer gamma subunit, putative		217000	205000	308000	704000	583000	606000	2620000	8.3	7.8	11.8	26.8	22.2	23.1	0	0.5274
LmxM.14.0780	2	2	0.000192	86	0.00307	2.51	2.59	0.39	-1.37	RDK2	hypothetical protein, conserved		6560	5860	6750	18000	14800	16900	68900	9.5	8.5	9.8	26.2	21.5	24.5	0	0.5274
LmxM.29.0920	4	4	0.000462	161	0.00396	2.4	2.58	0.39	-1.37	RDK2	hypothetical protein, conserved		11100	8630	9070	26400	25400	22500	103000	10.8	8.4	8.8	25.6	24.6	21.8	0	0.5274
LmxM.29.0200	3	3	0.00397	474	0.0116	1.94	2.58	0.39	-1.37	RDK2	hypothetical protein, conserved		21300	14300	24400	51600	49100	53700	214000	9.9	6.7	11.4	24.1	22.9	25	0	0.5274
LmxM.03.0150	5	5	0.00432	483	0.0123	1.91	2.58	0.39	-1.37	RDK2	hypothetical protein, conserved		16600	9760	14800	38400	33900	33500	147000	11.3	6.6	10	26.1	23.1	22.8	0	0.5274
LmxM.36.5890	2	2	0.0225	782	0.0398	1.4	2.56	0.39	-1.36	RDK2	hypothetical protein, conserved		4520	2110	4270	10200	10400	7250	38800	11.6	5.4	11	26.3	26.8	18.7	0	0.5274
LmxM.31.3050	6	6	0.002	353	0.00782	2.11	2.56	0.39	-1.35	RDK2	hypothetical protein, conserved		8540	6710	9570	23900	21300	18200	88300	9.7	7.6	10.8	27.1	24.2	20.6	0	0.5274
LmxM.21.1080	3	3	0.00846	619	0.0188	1.72	2.55	0.39	-1.35	RDK2	cell division protein kinase 2,cdc2-related kinase		12100	7180	13700	29600	28400	26100	117000	10.3	6.1	11.7	25.3	24.3	22.3	0	0.5274
LmxM.05.0860	3	2	0.00204	358	0.00785	2.11	2.55	0.39	-1.35	RDK2	hypothetical protein, conserved		5390	3820	4800	12300	10100	13400	49700	10.8	7.7	9.6	24.7	20.2	26.9	0	0.5274
LmxM.33.0400	2	2	0.0244	798	0.0422	1.37	2.54	0.39	-1.34	RDK2	hypothetical protein, conserved		7620	3920	9060	21300	16200	14800	72900	10.5	5.4	12.4	29.2	22.2	20.3	0	0.5274
LmxM.36.4780	3	2	0.0256	804	0.0439	1.36	2.54	0.39	-1.34	RDK2	hypothetical protein, conserved		18900	10200	15000	50300	36400	25500	156000	12.1	6.5	9.6	32.2	23.3	16.3	0	0.5274
LmxM.08_29.1010	2	2	0.00373	468	0.011	1.96	2.53	0.39	-1.34	RDK2	hypothetical protein, conserved		6410	4210	6910	15700	14100	14700	62000	10.3	6.8	11.1	25.3	22.8	23.7	0	0.5274
LmxM.12.0040	5	5	0.00031	127	0.00336	2.47	2.53	0.39	-1.34	RDK2	hypothetical protein, conserved		16600	13200	16800	40600	39700	37800	165000	10.1	8	10.2	24.6	24.1	23	0	0.5274
LmxM.15.0275	8	8	0.000969	245	0.00546	2.26	2.53	0.39	-1.34	RDK2	ribonucleoprotein p18, mitochondrial precursor, putative		107000	90800	117000	299000	230000	269000	1110000	9.6	8.2	10.5	26.9	20.6	24.1	0	0.5274
LmxM.14.0150	5	5	0.00179	339	0.0073	2.14	2.66	0.38	-1.41	RDK2	60S ribosomal protein, putative		67300	48200	74900	166000	164000	177000	696000	9.7	6.9	10.8	23.8	23.5	25.4	0	0.5274
LmxM.28.2210	3	3	0.0245	799	0.0423	1.37	2.65	0.38	-1.41	RDK2	glycoprotein 96-92, putative		857	439	870	2440	1360	1940	7910	10.8	5.5	11	30.9	17.2	24.5	0	0.5274
LmxM.13.0500	2	2	0.0162	724	0.0308	1.51	2.64	0.38	-1.4	RDK2	RNA helicase, putative		3840	3930	8000	16000	11900	13700	57300	6.7	6.9	14	27.9	20.7	23.9	0	0.5274
LmxM.06.0990	2	2	0.021	767	0.0377	1.42	2.63	0.38	-1.4	RDK2	hypothetical protein, conserved		2610	1320	3270	6290	7060	5610	26200	10	5.1	12.5	24	27	21.4	0	0.5274
LmxM.32.3210	13	13	0.000259	111	0.00322	2.49	2.63	0.38	-1.4	RDK2	beta prime cop protein, putative		261000	235000	287000	752000	690000	622000	2850000	9.2	8.3	10.1	26.4	24.3	21.8	0	0.5274
LmxM.28.0010	3	3	0.0327	853	0.0529	1.28	2.63	0.38	-1.4	RDK2	hypothetical protein, conserved		5540	2500	7430	14600	14100	12100	56200	9.9	4.4	13.2	26	25	21.5	0	0.5274
LmxM.33.2430	2	2	0.0339	856	0.0546	1.26	2.62	0.38	-1.39	RDK2	DNAj-like protein		3030	4870	8770	15700	16700	11400	60400	5	8.1	14.5	26	27.6	18.8	0	0.5274
LmxM.15.0090	6	6	0.00101	251	0.00555	2.26	2.62	0.38	-1.39	RDK2	heat shock protein HslVU, ATPase subunit HslU, putative		25300	19200	26100	67500	55400	62100	256000	9.9	7.5	10.2	26.4	21.7	24.3	0	0.5274
LmxM.06.0700	6	6	0.000635	200	0.00438	2.36	2.62	0.38	-1.39	RDK2	hypothetical protein, conserved		42700	38600	51000	128000	114000	105000	479000	8.9	8.1	10.6	26.7	23.9	21.9	0	0.5274
LmxM.33.1360	7	6	0.00457	498	0.0127	1.9	2.62	0.38	-1.39	RDK2	hypothetical protein, conserved		4120	3700	6270	13200	12800	10900	51000	8.1	7.3	12.3	25.9	25.1	21.4	0	0.5274
LmxM.36.6320	16	15	0.00103	253	0.00562	2.25	2.61	0.38	-1.38	RDK2	phosphatidylinositol 3 kinase, putative		46300	42900	61900	137000	130000	127000	546000	8.5	7.9	11.3	25.2	23.8	23.3	0	0.5274
LmxM.30.2650	8	8	0.000149	72	0.00286	2.54	2.61	0.38	-1.38	RDK2	acetoin dehydrogenase e3 component-like protein		46600	41500	52000	125000	116000	124000	505000	9.2	8.2	10.3	24.7	23.1	24.5	0	0.5274
LmxM.36.0050	4	4	0.00744	591	0.0174	1.76	2.61	0.38	-1.38	RDK2	PUF1, putative		18600	17500	28500	63700	60700	43900	233000	8	7.5	12.3	27.3	26.1	18.9	0	0.5274
LmxM.11.1030	4	4	0.000195	87	0.00309	2.51	2.6	0.38	-1.38	RDK2	hypothetical protein, conserved		80700	69800	84600	218000	187000	206000	846000	9.5	8.3	10	25.7	22.1	24.4	0	0.5274
LmxM.33.4330	2	2	0.00118	268	0.00606	2.22	2.74	0.37	-1.45	RDK2	quinonoid dihydropteridine reductase		6460	6220	7000	22300	16100	15500	73600	8.8	8.5	9.5	30.3	21.9	21.1	0	0.5274
LmxM.28.1140	8	8	5.31e-05	39	0.00188	2.73	2.74	0.37	-1.45	RDK2	electron-transfer-flavoprotein, alpha polypeptide, putative		129000	114000	131000	364000	332000	326000	1400000	9.2	8.2	9.4	26.1	23.8	23.4	0	0.5274
LmxM.34.4320	2	2	0.00686	570	0.0166	1.78	2.74	0.37	-1.45	RDK2	hypothetical protein, conserved		1720	3360	2870	6900	7390	7430	29700	5.8	11.3	9.7	23.3	24.9	25	0	0.5274
LmxM.02.0710	28	27	7.22e-06	12	0.00083	3.08	2.73	0.37	-1.45	RDK2	ATP-dependent Clp protease subunit, heat shock protein 78 (HSP78), putative,serine peptidase, putative		403000	382000	401000	1130000	1030000	1080000	4430000	9.1	8.6	9.1	25.6	23.2	24.3	0	0.5274
LmxM.09.0390	3	3	0.00749	592	0.0175	1.76	2.73	0.37	-1.45	RDK2	hypothetical protein, conserved		2810	3790	5580	12300	11100	9890	45400	6.2	8.3	12.3	27.1	24.4	21.8	0	0.5274
LmxM.36.3470	18	18	0.000494	171	0.00399	2.4	2.72	0.37	-1.45	RDK2	2-oxoglutarate dehydrogenase E1 component, putative		236000	203000	272000	706000	601000	627000	2640000	8.9	7.7	10.3	26.7	22.7	23.7	0	0.5274
LmxM.33.2240	9	9	0.00355	461	0.0106	1.97	2.71	0.37	-1.44	RDK2	hypothetical protein, conserved		40700	30700	52400	125000	107000	103000	459000	8.8	6.7	11.4	27.2	23.4	22.5	0	0.5274
LmxM.25.2160	6	6	0.0118	675	0.0242	1.62	2.71	0.37	-1.44	RDK2	hypothetical protein, conserved		24400	11500	14300	50700	38300	46800	186000	13.1	6.2	7.7	27.3	20.6	25.2	0	0.5274
LmxM.24.2110	15	14	0.000252	109	0.00319	2.5	2.71	0.37	-1.44	RDK2	hypothetical protein, conserved		453000	537000	447000	1410000	1310000	1170000	5320000	8.5	10.1	8.4	26.5	24.6	21.9	0	0.5274
LmxM.36.2910	4	4	0.00691	571	0.0167	1.78	2.7	0.37	-1.43	RDK2	hypothetical protein, conserved		20500	12900	24000	54100	44500	56400	212000	9.6	6.1	11.3	25.5	21	26.6	0	0.5274
LmxM.36.6100	8	8	0.00903	627	0.0199	1.7	2.7	0.37	-1.43	RDK2	hypothetical protein, conserved		65100	38200	69000	186000	147000	132000	637000	10.2	6	10.8	29.2	23.1	20.7	0	0.5274
LmxM.28.2120	3	3	0.000732	221	0.00457	2.34	2.69	0.37	-1.43	RDK2	cullin 2, putative		10900	11100	14400	34100	34800	29100	134000	8.1	8.2	10.7	25.4	25.9	21.7	0	0.5274
LmxM.14.0350	3	3	0.0136	696	0.0269	1.57	2.69	0.37	-1.43	RDK2	threonine synthase, putative		2670	3360	5840	8980	11300	11600	43800	6.1	7.7	13.3	20.5	25.7	26.6	0	0.5274
LmxM.29.1930	4	4	3.77e-06	7	0.000743	3.13	2.69	0.37	-1.43	RDK2	succinyl-coa:3-ketoacid-coenzyme a transferase- like protein		18300	17000	16700	46700	47000	46200	192000	9.5	8.9	8.7	24.3	24.5	24.1	0	0.5274
LmxM.21.0280	8	7	0.000269	116	0.0032	2.49	2.68	0.37	-1.42	RDK2	hypothetical protein, conserved		15300	14600	18000	47000	42200	39400	177000	8.7	8.3	10.2	26.6	23.9	22.3	0	0.5274
LmxM.25.0960	9	9	0.000401	146	0.00378	2.42	2.67	0.37	-1.42	RDK2	gamma-tubulin		183000	155000	209000	516000	471000	476000	2010000	9.1	7.7	10.4	25.7	23.4	23.7	0	0.5274
LmxM.36.4390	5	5	0.00161	321	0.0069	2.16	2.67	0.37	-1.42	RDK2	gamma-tubulin complex subunit, putative		32800	28200	44100	94500	94500	92000	386000	8.5	7.3	11.4	24.5	24.5	23.8	0	0.5274
LmxM.36.4450	4	4	0.00532	526	0.0139	1.86	2.67	0.37	-1.42	RDK2	mitochondrial intermediate peptidase, putative,metallo-peptidase, Clan MA(E), Family M3		31700	20300	37100	77100	75600	85300	327000	9.7	6.2	11.3	23.6	23.1	26.1	0	0.5274
LmxM.01.0520;LmxM.01.0470;LmxM.01.0490	10	10	0.000905	240	0.0052	2.28	2.82	0.36	-1.49	RDK2	long-chain-fatty-acid-CoA ligase, putative		133000	118000	169000	433000	383000	365000	1600000	8.3	7.3	10.6	27	23.9	22.8	0	0.5274
LmxM.31.0200	3	3	0.0121	677	0.0247	1.61	2.81	0.36	-1.49	RDK2	hypothetical protein, conserved		9430	11100	17700	46800	32700	28100	146000	6.5	7.6	12.1	32.1	22.5	19.3	0	0.5274
LmxM.30.0750	2	2	0.0027	413	0.00902	2.04	2.81	0.36	-1.49	RDK2	hypothetical protein, unknown function		3410	5650	5040	14200	12200	13200	53700	6.3	10.5	9.4	26.5	22.8	24.5	0	0.5274
LmxM.08_29.0690	3	3	0.00936	632	0.0204	1.69	2.8	0.36	-1.49	RDK2	hypothetical protein, conserved		12200	5740	9650	28400	23900	25200	105000	11.6	5.5	9.2	27	22.8	23.9	0	0.5274
LmxM.34.4630	3	3	0.0235	790	0.041	1.39	2.8	0.36	-1.49	RDK2	hypothetical protein, conserved		4150	2780	8250	14000	14000	14500	57800	7.2	4.8	14.3	24.3	24.3	25.2	0	0.5274
LmxM.36.4950	5	5	0.00131	284	0.00638	2.2	2.8	0.36	-1.49	RDK2	hypothetical protein, conserved		28900	20300	29100	80500	67600	71200	298000	9.7	6.8	9.8	27.1	22.7	23.9	0	0.5274
LmxM.25.0290	2	2	0.00287	423	0.00935	2.03	2.8	0.36	-1.49	RDK2	hypothetical protein, conserved		4090	4450	3930	14700	11500	8730	47400	8.6	9.4	8.3	31	24.3	18.4	0	0.5274
LmxM.16.0970	6	5	0.000834	233	0.00494	2.31	2.78	0.36	-1.48	RDK2	hypothetical protein, conserved		16000	12800	16600	49000	38600	38800	172000	9.3	7.4	9.7	28.5	22.5	22.6	0	0.5274
LmxM.27.0880	18	18	6.22e-05	49	0.00175	2.76	2.77	0.36	-1.47	RDK2	2-oxoglutarate dehydrogenase subunit, putative		271000	229000	270000	735000	694000	701000	2900000	9.4	7.9	9.3	25.4	23.9	24.2	0	0.5274
LmxM.31.3230	3	3	0.00461	503	0.0126	1.9	2.76	0.36	-1.46	RDK2	dynein light intermediate chain, putative		17500	11000	18700	49400	41700	39000	177000	9.9	6.2	10.5	27.9	23.5	22	0	0.5274
LmxM.33.0230	9	8	0.00253	399	0.00873	2.06	2.75	0.36	-1.46	RDK2	hypothetical protein, conserved		28400	22300	36900	88500	76400	76400	329000	8.6	6.8	11.2	26.9	23.2	23.2	0	0.5274
LmxM.05.0240	4	4	0.00273	414	0.00908	2.04	2.75	0.36	-1.46	RDK2	viscerotropic leishmaniasis antigen, putative		17600	18100	28000	58200	63000	54300	239000	7.4	7.6	11.7	24.3	26.3	22.7	0	0.5274
LmxM.05.0180	8	8	0.00121	271	0.00616	2.21	2.75	0.36	-1.46	RDK2	dihydrolipoamide branched chain transacylase, putative		129000	123000	164000	442000	327000	374000	1560000	8.3	7.9	10.5	28.3	21	24	0	0.5274
LmxM.01.0460	3	3	0.0105	654	0.0221	1.66	2.74	0.36	-1.46	RDK2	unspecified product		10100	7070	4580	19700	18600	21400	81500	12.4	8.7	5.6	24.2	22.8	26.2	0	0.5274
LmxM.10.0310	10	9	0.00535	528	0.014	1.85	2.74	0.36	-1.45	RDK2	protein transport protein Sec23, putative		111000	67000	122000	291000	270000	264000	1130000	9.9	6	10.9	25.8	24	23.5	0	0.5274
LmxM.31.1730	4	4	2.35e-05	26	0.00125	2.9	2.88	0.35	-1.53	RDK2	coatomer epsilon subunit, putative		54600	55200	58100	174000	159000	150000	651000	8.4	8.5	8.9	26.8	24.4	23.1	0	0.5274
LmxM.30.1640;LmxM.30.1630	7	7	0.00159	319	0.00689	2.16	2.88	0.35	-1.53	RDK2	thiolase protein-like protein		32400	23600	38000	91600	86700	92700	365000	8.9	6.5	10.4	25.1	23.7	25.4	0	0.5274
LmxM.07.1030	2	2	0.00307	433	0.00977	2.01	2.87	0.35	-1.52	RDK2	peptidyl-prolyl cis-trans isomerase/rotamase, putative,PPIase, putative		19700	14800	26400	60300	59500	55200	236000	8.3	6.3	11.2	25.6	25.2	23.4	0	0.5274
LmxM.08_29.0430	6	6	0.000625	197	0.00438	2.36	2.87	0.35	-1.52	RDK2	hypothetical protein, conserved		19100	16200	23400	57800	53300	57000	227000	8.4	7.1	10.3	25.5	23.5	25.2	0	0.5274
LmxM.33.0110	2	2	0.00132	286	0.00638	2.2	2.86	0.35	-1.52	RDK2	adenylate kinase, putative		28500	23000	36200	87100	84200	79600	339000	8.4	6.8	10.7	25.7	24.9	23.5	0	0.5274
LmxM.27.2030	5	5	1.64e-05	21	0.00108	2.97	2.86	0.35	-1.52	RDK2	branched-chain amino acid aminotransferase, putative		220000	203000	225000	643000	584000	628000	2500000	8.8	8.1	9	25.7	23.3	25.1	0	0.5274
LmxM.10.0870;LmxM.19.0630	2	2	0.000403	147	0.00378	2.42	2.86	0.35	-1.51	RDK2	histone H3		81400	85300	102000	281000	263000	225000	1040000	7.8	8.2	9.9	27.1	25.3	21.7	0	0.5274
LmxM.11.0480	7	7	0.000716	220	0.00449	2.35	2.85	0.35	-1.51	RDK2	hypothetical protein, conserved		66100	54300	75400	208000	171000	179000	754000	8.8	7.2	10	27.6	22.7	23.7	0	0.5274
LmxM.32.1150	7	7	0.00148	307	0.00665	2.18	2.85	0.35	-1.51	RDK2	pumilio protein, putative		44500	51000	70100	154000	165000	153000	637000	7	8	11	24.1	25.9	24	0	0.5274
LmxM.29.3235	2	2	0.0003	126	0.00329	2.48	2.84	0.35	-1.51	RDK2	hypothetical protein, conserved		9750	8290	9410	28700	22400	26800	105000	9.2	7.9	8.9	27.3	21.3	25.4	0	0.5274
LmxM.33.2360	4	4	0.00482	507	0.0131	1.88	2.84	0.35	-1.51	RDK2	hypothetical protein, conserved		18800	12600	24400	53300	53100	52000	214000	8.8	5.9	11.4	24.9	24.8	24.3	0	0.5274
LmxM.24.0860	2	2	0.00281	419	0.00926	2.03	2.84	0.35	-1.51	RDK2	hypothetical protein, conserved		1910	2400	3070	5850	7620	7470	28300	6.7	8.5	10.8	20.7	26.9	26.4	0	0.5274
LmxM.08_29.1550	2	2	0.0269	811	0.0458	1.34	2.83	0.35	-1.5	RDK2	hypothetical protein, conserved		5020	2110	4580	14500	10200	8450	44800	11.2	4.7	10.2	32.3	22.8	18.8	0	0.5274
LmxM.13.0140	2	2	0.00969	638	0.021	1.68	2.83	0.35	-1.5	RDK2	hypothetical protein, conserved		11600	5950	10900	31100	26400	22900	109000	10.7	5.5	10	28.5	24.3	21.1	0	0.5274
LmxM.16.1180	6	6	0.00202	355	0.00784	2.11	2.82	0.35	-1.5	RDK2	coatomer delta subunit-like protein,delta-COP, putative,delta-coat protein, putative		54700	45100	72400	179000	156000	150000	658000	8.3	6.9	11	27.2	23.8	22.8	0	0.5274
LmxM.32.0765	4	4	0.00875	623	0.0194	1.71	2.98	0.34	-1.58	RDK2	hypothetical protein, conserved		7470	10100	16200	33500	38000	29100	134000	5.6	7.5	12.1	25	28.3	21.7	0	0.5274
LmxM.21.1040	2	2	0.00265	408	0.00895	2.05	2.97	0.34	-1.57	RDK2	kinesin, putative		6020	3770	5520	12800	16600	16100	60700	9.9	6.2	9.1	21	27.3	26.4	0	0.5274
LmxM.19.0700	4	4	0.00299	430	0.00958	2.02	2.94	0.34	-1.56	RDK2	kinesin, putative		7110	5880	10300	24900	22400	21300	91900	7.7	6.4	11.2	27.1	24.3	23.2	0	0.5274
LmxM.28.0490	2	2	0.00461	501	0.0127	1.9	2.94	0.34	-1.55	RDK2	propionyl-coa carboxylase beta chain, putative		5490	6750	9150	16400	22300	24100	84200	6.5	8	10.9	19.5	26.5	28.7	0	0.5274
LmxM.25.2450;LmxM.15.0010	5	3	0.00116	264	0.00605	2.22	2.94	0.34	-1.55	RDK2	histone H4		69300	84400	94300	275000	252000	201000	977000	7.1	8.6	9.7	28.2	25.8	20.6	0	0.5274
LmxM.36.3130	3	2	0.00643	555	0.016	1.8	2.93	0.34	-1.55	RDK2	cyclophilin-like protein		4080	3010	3820	8900	14700	8350	42800	9.5	7	8.9	20.8	34.3	19.5	0	0.5274
LmxM.25.2180	3	3	0.00346	454	0.0105	1.98	2.92	0.34	-1.55	RDK2	vacuolar protein sorting-like protein		17400	10200	16500	47400	40000	41500	173000	10.1	5.9	9.5	27.4	23.1	24	0	0.5274
LmxM.21.0490	8	8	0.00289	425	0.00937	2.03	2.92	0.34	-1.55	RDK2	DnaJ protein, putative		223000	149000	244000	682000	586000	532000	2420000	9.2	6.2	10.1	28.2	24.2	22	0	0.5274
LmxM.06.0460	4	4	0.000185	81	0.00315	2.5	2.92	0.34	-1.54	RDK2	ATP-NAD kinase-like protein		9230	7580	8610	26600	22100	25400	99500	9.3	7.6	8.7	26.8	22.2	25.5	0	0.5274
LmxM.26.0030	3	2	0.00134	289	0.00641	2.19	2.91	0.34	-1.54	RDK2	glycine dehydrogenase, putative		15100	12000	11100	44600	32800	33800	149000	10.1	8	7.5	29.8	22	22.6	0	0.5274
LmxM.06.1010	12	12	0.00139	295	0.00649	2.19	3.08	0.33	-1.62	RDK2	hypothetical protein, conserved		35900	22300	32300	94800	93000	91000	369000	9.7	6	8.8	25.7	25.2	24.6	0	0.5274
LmxM.26.1220	4	4	0.00165	326	0.00698	2.16	3.08	0.33	-1.62	RDK2	hypothetical protein, conserved		10200	7650	12400	34400	29800	28900	123000	8.2	6.2	10.1	27.9	24.2	23.4	0	0.5274
LmxM.33.3940	16	16	0.00046	160	0.00396	2.4	3.08	0.33	-1.62	RDK2	phosphatidylinositol 3-kinase-like protein		83300	99000	91200	326000	279000	236000	1110000	7.5	8.9	8.2	29.3	25.1	21.1	0	0.5274
LmxM.33.4620	18	18	0.000276	118	0.00322	2.49	3.07	0.33	-1.62	RDK2	hypothetical protein, conserved		404000	356000	469000	1380000	1180000	1220000	5000000	8.1	7.1	9.4	27.6	23.5	24.3	0	0.5274
LmxM.20.1350	17	17	0.000115	65	0.00245	2.61	3.07	0.33	-1.62	RDK2	coatomer beta subunit, putative		258000	222000	258000	837000	731000	696000	3000000	8.6	7.4	8.6	27.9	24.4	23.2	0	0.5274
LmxM.15.0780	8	8	0.000488	166	0.00406	2.39	3.06	0.33	-1.61	RDK2	hypothetical protein, conserved		25700	20200	28100	82200	70600	73900	301000	8.6	6.7	9.3	27.3	23.5	24.6	0	0.5274
LmxM.01.0050	10	10	1.59e-05	19	0.00115	2.94	3.06	0.33	-1.61	RDK2	carboxylase, putative		34900	37100	35600	113000	101000	115000	437000	8	8.5	8.1	25.9	23.1	26.4	0	0.5274
LmxM.20.1400	3	3	0.0133	693	0.0265	1.58	3.05	0.33	-1.61	RDK2	axoneme central apparatus protein, putative		5520	13200	6050	27700	24900	22900	100000	5.5	13.2	6	27.6	24.9	22.8	0	0.5274
LmxM.29.0650	3	3	0.00256	400	0.00882	2.05	3.05	0.33	-1.61	RDK2	hypothetical protein, conserved		5670	3620	4040	16100	13100	11400	53900	10.5	6.7	7.5	29.8	24.4	21.2	0	0.5274
LmxM.20.1120	11	11	0.00249	394	0.0087	2.06	3.04	0.33	-1.6	RDK2	phosphatidylinositol 3-kinase, putative		41400	25400	38300	120000	104000	94900	424000	9.8	6	9	28.4	24.5	22.4	0	0.5274
LmxM.21.0980	11	9	0.000319	132	0.00333	2.48	3.03	0.33	-1.6	RDK2	hypothetical protein, conserved		61000	47600	56200	183000	169000	148000	665000	9.2	7.2	8.5	27.6	25.4	22.3	0	0.5274
LmxM.36.6050	4	4	0.00489	508	0.0133	1.88	3.03	0.33	-1.6	RDK2	hypothetical protein, conserved		6280	3970	6870	18900	19100	13900	69000	9.1	5.8	10	27.5	27.6	20.1	0	0.5274
LmxM.17.0400	2	2	0.000506	174	0.00401	2.4	3.03	0.33	-1.6	RDK2	hypothetical protein, unknown function		2390	3180	3250	9720	8620	8400	35600	6.7	9	9.1	27.3	24.2	23.6	0	0.5274
LmxM.34.0050	13	13	0.000184	79	0.00321	2.49	3.03	0.33	-1.6	RDK2	2-oxoisovalerate dehydrogenase beta subunit, mitochondrial precursor, putative		242000	203000	261000	766000	696000	676000	2840000	8.5	7.1	9.2	26.9	24.5	23.8	0	0.5274
LmxM.36.2700	5	5	0.00238	388	0.00845	2.07	3.03	0.33	-1.6	RDK2	hypothetical protein, conserved		9990	8470	13500	38200	29600	28900	129000	7.8	6.6	10.5	29.7	23	22.4	0	0.5274
LmxM.18.0310	2	2	0.0281	821	0.0472	1.33	3.03	0.33	-1.6	RDK2	hypothetical protein, conserved		3280	5740	8230	14900	12600	24800	69500	4.7	8.3	11.9	21.4	18.1	35.6	0	0.5274
LmxM.33.4310	22	21	0.000505	173	0.00403	2.39	3.02	0.33	-1.6	RDK2	coatomer alpha subunit, putative		216000	171000	218000	698000	581000	549000	2430000	8.9	7	9	28.7	23.9	22.6	0	0.5274
LmxM.27.1895	10	10	0.00125	276	0.00622	2.21	3.02	0.33	-1.59	RDK2	hypothetical protein, conserved		28700	22100	23000	90700	67400	64400	296000	9.7	7.4	7.8	30.6	22.7	21.7	0	0.5274
LmxM.19.0295	10	10	0.000262	112	0.00323	2.49	3.01	0.33	-1.59	RDK2	RNA binding protein		287000	293000	252000	967000	764000	773000	3340000	8.6	8.8	7.6	29	22.9	23.2	0	0.5274
LmxM.08_29.1440	2	2	0.00299	429	0.0096	2.02	3	0.33	-1.58	RDK2	clathrin coat assembly protein ap19, putative,sigma adaptin, putative		8770	6060	9350	28700	23800	20000	96600	9.1	6.3	9.7	29.7	24.6	20.6	0	0.5274
LmxM.36.3260	2	2	0.00129	280	0.00634	2.2	2.99	0.33	-1.58	RDK2	hypothetical protein, conserved		7790	5290	6630	22800	17900	18200	78700	9.9	6.7	8.4	29	22.8	23.2	0	0.5274
LmxM.30.0630	8	8	0.00055	185	0.0041	2.39	2.99	0.33	-1.58	RDK2	hypothetical protein, conserved		27500	19900	26400	79700	70600	70100	294000	9.3	6.8	9	27.1	24	23.8	0	0.5274
LmxM.15.1400	5	5	0.00377	470	0.0111	1.96	2.99	0.33	-1.58	RDK2	hypothetical protein, conserved		11000	6980	12700	33100	29100	29700	123000	9	5.7	10.4	27	23.8	24.2	0	0.5274
LmxM.34.5260	4	4	0.00129	282	0.0063	2.2	3.17	0.32	-1.67	RDK2	hypothetical protein, conserved		39400	29900	44200	141000	107000	112000	473000	8.3	6.3	9.3	29.7	22.6	23.7	0	0.5274
LmxM.36.4460	2	2	0.00144	300	0.00664	2.18	3.16	0.32	-1.66	RDK2	hypothetical protein, conserved		23800	19100	27100	89100	61900	70600	292000	8.2	6.6	9.3	30.5	21.2	24.2	0	0.5274
LmxM.06.0950	15	15	0.00216	367	0.00811	2.09	3.16	0.32	-1.66	RDK2	glucosamine-fructose-6-phosphate aminotransferase, putative		282000	174000	261000	867000	704000	699000	2990000	9.5	5.8	8.7	29	23.6	23.4	0	0.5274
LmxM.02.0080	5	5	0.000774	227	0.0047	2.33	3.16	0.32	-1.66	RDK2	hypothetical protein, conserved		8260	5480	7410	22700	21000	23200	88000	9.4	6.2	8.4	25.8	23.8	26.3	0	0.5274
LmxM.24.0830	12	11	0.000198	89	0.00307	2.51	3.16	0.32	-1.66	RDK2	hypothetical protein, conserved		36000	28500	31800	113000	94700	96700	401000	9	7.1	7.9	28.2	23.6	24.1	0	0.5274
LmxM.36.4620	6	6	0.0058	541	0.0148	1.83	3.16	0.32	-1.66	RDK2	hypothetical protein, conserved		12700	6080	9090	33000	28100	27100	116000	11	5.2	7.8	28.4	24.2	23.4	0	0.5274
LmxM.28.2760	6	6	0.0016	320	0.0069	2.16	3.16	0.32	-1.66	RDK2	gamma-tubulin complex subunit, putative		46800	30300	46400	144000	127000	119000	513000	9.1	5.9	9	28	24.7	23.2	0	0.5274
LmxM.21.1430	20	19	0.000133	69	0.00266	2.57	3.15	0.32	-1.66	RDK2	2-oxoisovalerate dehydrogenase alpha subunit, putative		425000	369000	461000	1340000	1210000	1410000	5210000	8.2	7.1	8.8	25.7	23.1	27.1	0	0.5274
LmxM.36.1860	4	4	0.0025	396	0.00871	2.06	3.15	0.32	-1.66	RDK2	hypothetical protein, conserved		10700	6020	8620	28700	26500	24600	105000	10.2	5.7	8.2	27.3	25.2	23.4	0	0.5274
LmxM.34.3940	4	4	0.00346	455	0.0105	1.98	3.12	0.32	-1.64	RDK2	hypothetical protein, conserved		8530	7910	13400	36300	26700	30100	123000	6.9	6.4	10.9	29.6	21.7	24.5	0	0.5274
LmxM.22.0080	5	5	0.00612	550	0.0153	1.81	3.11	0.32	-1.64	RDK2	heat shock protein DNAJ, putative		128000	92100	159000	506000	366000	308000	1560000	8.2	5.9	10.2	32.4	23.5	19.8	0	0.5274
LmxM.16.0060	4	4	0.00161	322	0.0069	2.16	3.1	0.32	-1.63	RDK2	peroxisome assembly protein, putative		5880	3990	3670	14000	15000	12900	55500	10.6	7.2	6.6	25.2	27.1	23.3	0	0.5274
LmxM.08.0240	2	2	0.00288	424	0.00935	2.03	3.1	0.32	-1.63	RDK2	hypothetical protein, conserved		3420	2010	2400	9410	7700	7160	32100	10.7	6.3	7.5	29.3	24	22.3	0	0.5274
LmxM.06.0040	2	2	0.00116	265	0.00604	2.22	3.1	0.32	-1.63	RDK2	hypothetical protein, conserved		7590	5060	6830	20100	22400	17800	79800	9.5	6.3	8.6	25.2	28	22.3	0	0.5274
LmxM.24.1030	3	3	0.00117	266	0.00606	2.22	3.09	0.32	-1.63	RDK2	dynein light chain, putative		13100	12900	8940	38900	37200	32100	143000	9.2	9	6.2	27.2	26	22.4	0	0.5274
LmxM.24.1220	3	3	0.0117	673	0.0239	1.62	3.09	0.32	-1.63	RDK2	hypothetical protein, conserved		3730	2340	5870	12400	13500	11100	48900	7.6	4.8	12	25.3	27.6	22.7	0	0.5274
LmxM.13.1650	2	2	0.0023	378	0.0084	2.08	3.09	0.32	-1.63	RDK2	dynein heavy chain, putative		8350	6530	10700	30300	26100	22600	105000	8	6.2	10.2	29	24.9	21.6	0	0.5274
LmxM.25.0200	9	8	0.000184	80	0.00318	2.5	3.28	0.31	-1.71	RDK2	hypothetical protein, conserved		43900	34900	42700	147000	128000	124000	520000	8.4	6.7	8.2	28.2	24.6	23.8	0	0.5274
LmxM.34.2110	6	6	0.0011	261	0.0058	2.24	3.27	0.31	-1.71	RDK2	hypothetical protein, conserved		50700	46500	67200	212000	163000	163000	702000	7.2	6.6	9.6	30.2	23.2	23.2	0	0.5274
LmxM.01.0500	6	6	0.00111	262	0.00582	2.23	3.27	0.31	-1.71	RDK2	fatty acyl CoA synthetase 2, putative		52600	48700	70700	219000	178000	165000	734000	7.2	6.6	9.6	29.9	24.2	22.5	0	0.5274
LmxM.29.3220	4	4	0.00322	441	0.0101	2	3.27	0.31	-1.71	RDK2	hypothetical protein, conserved		16000	8390	12400	40700	42700	36600	157000	10.2	5.4	7.9	26	27.3	23.3	0	0.5274
LmxM.27.1570	4	4	3.96e-05	35	0.00156	2.81	3.26	0.31	-1.71	RDK2	hypothetical protein, conserved		7690	8430	8590	28400	27900	24300	105000	7.3	8	8.2	27	26.5	23.1	0	0.5274
LmxM.28.2170	8	8	5.77e-05	44	0.00181	2.74	3.26	0.31	-1.7	RDK2	hypothetical protein, conserved		67300	75100	81500	261000	231000	237000	953000	7.1	7.9	8.5	27.4	24.3	24.9	0	0.5274
LmxM.19.1010	10	10	0.00071	219	0.00447	2.35	3.26	0.31	-1.7	RDK2	hypothetical protein, conserved		133000	118000	178000	493000	462000	441000	1830000	7.3	6.4	9.8	27	25.3	24.2	0	0.5274
LmxM.31.0650	2	2	0.00595	546	0.015	1.82	3.23	0.31	-1.69	RDK2	hypothetical protein, conserved		3710	2120	4510	11300	11700	10500	43800	8.5	4.8	10.3	25.7	26.7	24	0	0.5274
LmxM.27.1210	5	3	0.000799	229	0.00481	2.32	3.22	0.31	-1.69	RDK2	translation initiation factor eIF2B subunit-like protein, putative		8320	6010	8280	25500	26300	21000	95400	8.7	6.3	8.7	26.7	27.6	22	0	0.5274
LmxM.09.0530	3	2	0.00366	467	0.0108	1.97	3.21	0.31	-1.68	RDK2	leucine-rich repeat protein, putative		3340	1760	2990	8730	8560	8700	34100	9.8	5.2	8.8	25.6	25.1	25.5	0	0.5274
LmxM.12.0670	3	3	0.00401	475	0.0116	1.93	3.2	0.31	-1.68	RDK2	cytochrome c oxidase subunit IV		6740	6150	10100	29300	25200	19200	96700	7	6.4	10.5	30.3	26.1	19.8	0	0.5274
LmxM.33.4070	3	3	0.0103	649	0.0219	1.66	3.39	0.3	-1.76	RDK2	hypothetical protein, conserved		2920	2290	5840	13700	11900	11800	48500	6	4.7	12	28.2	24.7	24.3	0	0.5274
LmxM.13.1200	3	3	0.0039	473	0.0114	1.94	3.39	0.3	-1.76	RDK2	hypothetical protein, conserved		2810	2350	4690	11800	11100	10400	43200	6.5	5.4	10.8	27.4	25.8	24	0	0.5274
LmxM.11.0400	2	2	0.00576	539	0.0147	1.83	3.38	0.3	-1.76	RDK2	tubulin-tyrsoine ligase-like protein		5110	2300	3400	13300	11400	11800	47400	10.8	4.8	7.2	28.2	24	25	0	0.5274
LmxM.29.0060	2	2	0.0179	741	0.0333	1.48	3.38	0.3	-1.76	RDK2	hypothetical protein, conserved		3230	3520	9460	18400	16900	19400	71000	4.6	5	13.3	26	23.8	27.4	0	0.5274
LmxM.33.0550	4	4	0.00129	281	0.00632	2.2	3.37	0.3	-1.75	RDK2	cysteine-leucine rich protein, putative		67000	46100	72700	235000	193000	199000	813000	8.2	5.7	8.9	28.9	23.7	24.5	0	0.5274
LmxM.31.0720	8	8	0.000656	210	0.00431	2.37	3.37	0.3	-1.75	RDK2	hypothetical protein, conserved		96500	67300	97300	316000	276000	289000	1140000	8.5	5.9	8.5	27.6	24.2	25.3	0	0.5274
LmxM.25.1660	5	5	0.00201	354	0.00782	2.11	3.37	0.3	-1.75	RDK2	hypothetical protein, conserved		18700	17800	29700	82700	71800	68200	289000	6.5	6.1	10.3	28.6	24.9	23.6	0	0.5274
LmxM.28.0920	2	2	0.0107	656	0.0225	1.65	3.37	0.3	-1.75	RDK2	hypothetical protein, conserved		7240	3350	8260	22800	20500	20200	82300	8.8	4.1	10	27.7	24.9	24.5	0	0.5274
LmxM.20.0130	2	2	0.00166	327	0.007	2.16	3.36	0.3	-1.75	RDK2	hypothetical protein, conserved		3630	2970	2090	10200	9540	9440	37900	9.6	7.8	5.5	27	25.2	24.9	0	0.5274
LmxM.28.0820	7	7	0.00517	523	0.0136	1.87	3.34	0.3	-1.74	RDK2	hypothetical protein, conserved		10100	5270	9930	31800	25100	27600	110000	9.2	4.8	9	29	22.8	25.2	0	0.5274
LmxM.19.0300	11	10	6.74e-05	50	0.00186	2.73	3.34	0.3	-1.74	RDK2	RNA binding protein, putative		200000	197000	229000	769000	659000	660000	2710000	7.4	7.2	8.4	28.3	24.3	24.3	0	0.5274
LmxM.31.0190	6	6	0.000641	205	0.00431	2.37	3.33	0.3	-1.74	RDK2	hypothetical protein, conserved		60900	47500	66300	222000	187000	173000	756000	8	6.3	8.8	29.4	24.7	22.8	0	0.5274
LmxM.06.1000	3	3	0.0109	658	0.0228	1.64	3.33	0.3	-1.74	RDK2	hypothetical protein, conserved		1780	2090	4380	9210	10100	8120	35700	5	5.9	12.3	25.8	28.4	22.7	0	0.5274
LmxM.15.0080	4	4	0.00406	477	0.0117	1.93	3.33	0.3	-1.74	RDK2	hypothetical protein, conserved		11700	7300	13000	43100	33200	30400	139000	8.5	5.3	9.4	31.1	24	21.9	0	0.5274
LmxM.02.0310	13	13	0.00164	323	0.00699	2.16	3.32	0.3	-1.73	RDK2	unspecified product		62200	53400	89700	243000	232000	206000	887000	7	6	10.1	27.4	26.2	23.3	0	0.5274
LmxM.07.0060	3	2	0.0104	651	0.022	1.66	3.32	0.3	-1.73	RDK2	cytochrome c1, heme protein, mitochondrial precursor, putative		21000	11000	28100	69300	61700	68500	260000	8.1	4.3	10.8	26.7	23.8	26.4	0	0.5274
LmxM.08.0560	5	5	0.0019	344	0.00761	2.12	3.31	0.3	-1.73	RDK2	hypothetical protein, conserved		12200	7060	10700	35100	32500	31700	129000	9.5	5.5	8.3	27.2	25.1	24.5	0	0.5274
LmxM.36.2310	3	3	0.00148	308	0.00663	2.18	3.3	0.3	-1.72	RDK2	hypothetical protein, conserved		5180	3190	4670	15600	14300	13100	56100	9.2	5.7	8.3	27.9	25.5	23.4	0	0.5274
LmxM.26.1610	3	3	0.00695	574	0.0167	1.78	3.3	0.3	-1.72	RDK2	proline oxidase, mitochondrial precursor-like protein		3270	2860	6300	14000	12800	14100	53400	6.1	5.3	11.8	26.2	24	26.5	0	0.5274
LmxM.10.0040	2	2	0.00984	640	0.0212	1.67	3.29	0.3	-1.72	RDK2	hypothetical protein, conserved		7020	2990	5110	18500	13500	17800	64900	10.8	4.6	7.9	28.6	20.7	27.4	0	0.5274
LmxM.36.5940	6	6	0.00117	267	0.00607	2.22	3.5	0.29	-1.81	RDK2	hypothetical protein, conserved		19000	14200	24000	70400	66600	63100	257000	7.4	5.5	9.3	27.4	25.9	24.5	0	0.5274
LmxM.25.0610	3	3	0.00295	427	0.00951	2.02	3.5	0.29	-1.81	RDK2	hypothetical protein, conserved		13700	8300	15900	45800	45400	41600	171000	8	4.9	9.3	26.8	26.6	24.4	0	0.5274
LmxM.30.3130	7	7	5.66e-06	11	0.000709	3.15	3.5	0.29	-1.81	RDK2	methylcrotonoyl-coa carboxylase biotinylated subunitprotein-like protein		51300	46600	51600	174000	168000	181000	673000	7.6	6.9	7.7	25.8	25	26.9	0	0.5274
LmxM.15.1190	20	20	0.00144	298	0.00665	2.18	3.49	0.29	-1.8	RDK2	hypothetical protein, conserved		412000	292000	490000	1550000	1300000	1320000	5360000	7.7	5.4	9.1	28.9	24.2	24.7	0	0.5274
LmxM.27.0930	12	12	2.57e-05	27	0.00131	2.88	3.47	0.29	-1.8	RDK2	isovaleryl-coA dehydrogenase, putative		236000	204000	245000	808000	781000	789000	3060000	7.7	6.7	8	26.4	25.5	25.8	0	0.5274
LmxM.05.0520	6	6	0.00952	634	0.0207	1.68	3.45	0.29	-1.79	RDK2	nuclear receptor binding factor-like protein		20400	12100	29000	57600	71300	83100	274000	7.5	4.4	10.6	21.1	26.1	30.4	0	0.5274
LmxM.36.2790	2	2	0.00769	599	0.0177	1.75	3.45	0.29	-1.79	RDK2	hypothetical protein, conserved		2050	2660	4590	12100	11300	8660	41400	4.9	6.4	11.1	29.3	27.3	20.9	0	0.5274
LmxM.15.0410	6	6	0.000204	94	0.00299	2.52	3.45	0.29	-1.79	RDK2	hypothetical protein, conserved		9620	7900	10600	34000	29700	33200	125000	7.7	6.3	8.5	27.2	23.8	26.6	0	0.5274
LmxM.25.2370	3	3	0.00132	285	0.00638	2.2	3.44	0.29	-1.78	RDK2	adenylate kinase, putative		6790	4870	8220	23600	21200	23600	88300	7.7	5.5	9.3	26.7	24	26.7	0	0.5274
LmxM.27.2400	27	26	0.000643	207	0.00428	2.37	3.43	0.29	-1.78	RDK2	heat shock protein DNAJ, putative		2650000	2280000	3290000	10800000	8720000	8690000	36400000	7.3	6.3	9	29.6	24	23.9	0	0.5274
LmxM.21.0825	8	8	0.00496	512	0.0134	1.87	3.42	0.29	-1.78	RDK2	hypothetical protein, conserved		63400	48500	99600	264000	258000	203000	936000	6.8	5.2	10.6	28.2	27.5	21.6	0	0.5274
LmxM.28.1780	2	2	0.00277	415	0.00921	2.04	3.42	0.29	-1.77	RDK2	DNA topoisomerase III, putative		4110	4590	6670	21700	16300	14500	67900	6.1	6.8	9.8	31.9	24	21.4	0	0.5274
LmxM.36.4230	6	6	0.00179	337	0.00734	2.13	3.63	0.28	-1.86	RDK2	hypothetical protein, conserved		15600	10400	15700	61200	48000	42300	193000	8.1	5.4	8.1	31.7	24.8	21.9	0	0.5274
LmxM.08_29.1720;LmxM.21.0920	3	3	0.00457	499	0.0126	1.9	3.58	0.28	-1.84	RDK2	histone H2A, putative		53300	98600	93900	358000	277000	246000	1130000	4.7	8.8	8.3	31.8	24.6	21.8	0	0.5274
LmxM.31.3170	2	2	0.00579	540	0.0148	1.83	3.58	0.28	-1.84	RDK2	hypothetical protein, conserved		12800	6020	6890	35200	26500	30300	118000	10.9	5.1	5.9	29.9	22.5	25.8	0	0.5274
LmxM.22.1370	8	8	0.000969	244	0.00547	2.26	3.57	0.28	-1.84	RDK2	intraflagellar transport protein-like protein		36600	27100	43400	139000	128000	115000	490000	7.5	5.5	8.9	28.5	26.2	23.5	0	0.5274
LmxM.27.0500	6	5	0.000974	246	0.00546	2.26	3.57	0.28	-1.84	RDK2	calpain-like cysteine peptidase, putative,cysteine peptidase, Clan CA, family C2, putative		10900	8330	9340	40400	35100	26600	131000	8.4	6.4	7.1	30.9	26.9	20.3	0	0.5274
LmxM.22.0870	2	2	0.000601	193	0.0043	2.37	3.56	0.28	-1.83	RDK2	hypothetical protein, conserved		2560	2550	1850	9470	7580	7700	31700	8.1	8	5.8	29.9	23.9	24.3	0	0.5274
LmxM.22.0160	3	3	0.00257	401	0.00883	2.05	3.55	0.28	-1.83	RDK2	hypothetical protein, conserved		12000	8780	17100	47200	43800	43700	173000	7	5.1	9.9	27.3	25.4	25.3	0	0.5274
LmxM.04.0550	9	9	0.000555	186	0.00412	2.39	3.54	0.28	-1.82	RDK2	hypothetical protein, conserved		40000	38500	54000	178000	145000	146000	601000	6.6	6.4	9	29.6	24.1	24.3	0	0.5274
LmxM.28.0340	4	4	0.000143	71	0.00278	2.56	3.54	0.28	-1.82	RDK2	hypothetical protein, conserved		8790	6550	8030	28000	28300	26400	106000	8.3	6.2	7.6	26.4	26.7	24.9	0	0.5274
LmxM.36.3810;LmxM.36.3800	4	4	0.000493	170	0.004	2.4	3.52	0.28	-1.82	RDK2	aminomethyltransferase, mitochondrial precursor, putative		22100	19200	26900	91700	72700	75700	308000	7.2	6.2	8.7	29.8	23.6	24.6	0	0.5274
LmxM.21.1620	3	3	0.000191	85	0.0031	2.51	3.52	0.28	-1.82	RDK2	hypothetical protein, conserved		8950	9310	11800	37800	32700	35300	136000	6.6	6.9	8.7	27.8	24.1	26	0	0.5274
LmxM.09.1320	2	2	0.00645	556	0.016	1.8	3.52	0.28	-1.81	RDK2	paraflagellar rod component, putative		3680	7640	5340	23900	19400	15300	75200	4.9	10.2	7.1	31.7	25.7	20.4	0	0.5274
LmxM.34.3470	2	2	0.00147	305	0.00665	2.18	3.77	0.27	-1.91	RDK2	hypothetical protein, conserved		792	849	1340	4140	3650	3460	14200	5.6	6	9.4	29.1	25.6	24.3	0	0.5274
LmxM.29.1270	3	3	0.00362	465	0.0107	1.97	3.77	0.27	-1.91	RDK2	hypothetical protein, conserved		7900	4280	7630	29000	20700	24900	94400	8.4	4.5	8.1	30.7	21.9	26.4	0	0.5274
LmxM.19.0230	9	8	0.000968	243	0.00549	2.26	3.76	0.27	-1.91	RDK2	hypothetical protein, conserved		23800	24200	37300	117000	105000	99400	407000	5.9	5.9	9.2	28.9	25.7	24.5	0	0.5274
LmxM.19.0320	4	3	0.000492	169	0.00402	2.4	3.75	0.27	-1.91	RDK2	intraflagellar transport protein component, putative		15900	14100	18200	73500	53300	54100	229000	6.9	6.2	7.9	32.1	23.3	23.6	0	0.5274
LmxM.18.0800	4	4	0.00448	492	0.0126	1.9	3.74	0.27	-1.9	RDK2	hypothetical protein, conserved		16600	9630	9630	55000	33700	45700	170000	9.8	5.7	5.7	32.3	19.8	26.8	0	0.5274
LmxM.22.1220	2	2	0.000636	202	0.00434	2.36	3.74	0.27	-1.9	RDK2	hypothetical protein, conserved		1730	1510	2130	7970	5930	6180	25400	6.8	5.9	8.4	31.3	23.3	24.3	0	0.5274
LmxM.29.0810	3	3	0.00318	437	0.01	2	3.72	0.27	-1.9	RDK2	hypothetical protein, conserved		13700	7440	14300	47200	42500	41800	167000	8.2	4.5	8.5	28.3	25.5	25.1	0	0.5274
LmxM.27.1060	9	9	5.82e-05	45	0.00178	2.75	3.69	0.27	-1.88	RDK2	cysteine desulfurase, putative		47000	40200	50100	178000	170000	159000	644000	7.3	6.2	7.8	27.6	26.4	24.6	0	0.5274
LmxM.12.0280	2	2	0.00699	576	0.0167	1.78	3.68	0.27	-1.88	RDK2	ornithine decarboxylase, putative		4490	8310	7890	34300	20700	21200	96800	4.6	8.6	8.2	35.4	21.4	21.9	0	0.5274
LmxM.27.2220	3	2	0.00149	309	0.00663	2.18	3.67	0.27	-1.88	RDK2	ribosomal protein L11, putative		5850	3690	6210	21000	18500	18300	73600	8	5	8.4	28.6	25.1	24.8	0	0.5274
LmxM.11.0260	14	13	0.000208	95	0.00302	2.52	3.66	0.27	-1.87	RDK2	hypothetical protein, conserved		110000	83600	109000	404000	357000	346000	1410000	7.8	5.9	7.7	28.7	25.3	24.5	0	0.5274
LmxM.08_29.0150	6	6	0.000219	100	0.00302	2.52	3.65	0.27	-1.87	RDK2	hypothetical protein, conserved		27500	23100	31000	111000	94800	92400	380000	7.3	6.1	8.2	29.2	25	24.3	0	0.5274
LmxM.25.0570	2	2	0.000523	177	0.00407	2.39	3.65	0.27	-1.87	RDK2	hypothetical protein, conserved		3850	5210	5840	19100	18100	17100	69200	5.6	7.5	8.4	27.7	26.2	24.7	0	0.5274
LmxM.21.0340	4	4	0.00048	164	0.00404	2.39	3.92	0.26	-1.97	RDK2	mitochondrial processing peptidase alpha subunit, putative,metallo-peptidase, Clan ME, Family M16		16400	12300	18300	66200	63000	54500	231000	7.1	5.3	7.9	28.7	27.3	23.6	0	0.5274
LmxM.05.0410	2	2	0.0115	671	0.0236	1.63	3.9	0.26	-1.96	RDK2	hypothetical protein, conserved		1930	1070	3370	8110	8500	8210	31200	6.2	3.4	10.8	26	27.2	26.3	0	0.5274
LmxM.30.2890	3	3	0.00198	352	0.00775	2.11	3.9	0.26	-1.96	RDK2	hypothetical protein, conserved		13300	7620	8070	43300	33800	36100	142000	9.4	5.4	5.7	30.4	23.7	25.4	0	0.5274
LmxM.29.1070	2	2	0.00138	294	0.00649	2.19	3.9	0.26	-1.96	RDK2	hypothetical protein, conserved		8070	7430	4640	27200	26900	24400	98600	8.2	7.5	4.7	27.5	27.3	24.8	0	0.5274
LmxM.03.0720	2	2	0.0106	655	0.0223	1.65	3.88	0.26	-1.96	RDK2	hypothetical protein, conserved		397	494	174	1440	1410	1280	5200	7.6	9.5	3.4	27.7	27.2	24.7	0	0.5274
LmxM.29.1780	2	2	0.000583	187	0.0043	2.37	3.88	0.26	-1.96	RDK2	protein kinase, putative		3080	2820	4390	14000	12700	13200	50200	6.1	5.6	8.8	27.9	25.3	26.3	0	0.5274
LmxM.34.3850	3	2	0.0128	687	0.0257	1.59	3.87	0.26	-1.95	RDK2	30S Ribosomal protein S17-like protein		797	1330	2560	5650	6680	5840	22900	3.5	5.8	11.2	24.7	29.2	25.6	0	0.5274
LmxM.29.3260	3	3	0.00193	349	0.00764	2.12	3.87	0.26	-1.95	RDK2	hypothetical protein, conserved		10200	8670	16300	47000	42600	46500	171000	6	5.1	9.5	27.4	24.9	27.1	0	0.5274
LmxM.08_29.0420	5	5	0.00154	315	0.00674	2.17	3.86	0.26	-1.95	RDK2	hypothetical protein, conserved		44500	39200	68500	217000	176000	195000	740000	6	5.3	9.3	29.3	23.8	26.3	0	0.5274
LmxM.16.0780	10	9	0.000196	88	0.00307	2.51	3.86	0.26	-1.95	RDK2	hypothetical protein, conserved		14800	14300	18900	68000	56700	60000	233000	6.3	6.1	8.1	29.2	24.4	25.8	0	0.5274
LmxM.31.1350	2	2	0.00267	411	0.00898	2.05	3.83	0.26	-1.94	RDK2	hypothetical protein, conserved		3910	3130	6350	17800	16700	16800	64800	6	4.8	9.8	27.4	25.9	26	0	0.5274
LmxM.08.0120	3	3	0.00138	293	0.00649	2.19	3.82	0.26	-1.94	RDK2	hypothetical protein, conserved		10800	7960	13100	48300	37200	36300	154000	7.1	5.2	8.5	31.4	24.2	23.6	0	0.5274
LmxM.34.5190	4	4	0.00535	527	0.014	1.85	3.81	0.26	-1.93	RDK2	NIMA-related kinase, putative		13600	7650	17100	56600	43900	45300	184000	7.4	4.2	9.3	30.7	23.9	24.6	0	0.5274
LmxM.27.0590	2	2	0.000425	153	0.00383	2.42	3.8	0.26	-1.93	RDK2	hypothetical protein, conserved		5060	4180	4680	19100	19800	14000	66900	7.6	6.3	7	28.6	29.6	20.9	0	0.5274
LmxM.29.2210	2	2	0.00147	306	0.00663	2.18	4.07	0.25	-2.02	RDK2	endosomal trafficking protein RME-8, putative		3890	2200	3180	12900	13900	10800	47000	8.3	4.7	6.8	27.5	29.7	23.1	0	0.5274
LmxM.28.1340	2	2	0.0161	722	0.0307	1.51	4.07	0.25	-2.02	RDK2	hypothetical protein, conserved		1550	560	1870	5530	4780	5880	20200	7.7	2.8	9.3	27.4	23.7	29.2	0	0.5274
LmxM.34.5340	5	5	0.00282	420	0.00927	2.03	4.05	0.25	-2.02	RDK2	hypothetical protein, conserved		12900	10400	20200	69400	56800	50000	220000	5.9	4.7	9.2	31.6	25.9	22.7	0	0.5274
LmxM.25.2090	2	2	0.00761	597	0.0176	1.76	4.05	0.25	-2.02	RDK2	hypothetical protein, conserved		5940	2250	4630	18900	15700	17300	64800	9.2	3.5	7.2	29.3	24.2	26.7	0	0.5274
LmxM.14.0430	2	2	0.0192	753	0.0351	1.45	4.04	0.25	-2.01	RDK2	hypothetical protein, conserved		1320	557	2190	6190	5240	5000	20500	6.5	2.7	10.7	30.2	25.6	24.4	0	0.5274
LmxM.31.3180	3	3	0.00326	443	0.0101	1.99	4.02	0.25	-2.01	RDK2	hypothetical protein, conserved		3060	1660	1530	8090	9390	7630	31400	9.8	5.3	4.9	25.8	30	24.3	0	0.5274
LmxM.23.1660	2	2	0.00735	587	0.0173	1.76	4.01	0.25	-2	RDK2	metallo-beta-lactamase family protein-like protein		470	480	699	3250	1460	1910	8270	5.7	5.8	8.5	39.3	17.6	23.1	0	0.5274
LmxM.22.1040	2	2	0.000665	211	0.00435	2.36	4	0.25	-2	RDK2	hypothetical protein, conserved		1150	1120	826	4450	4570	3360	15500	7.4	7.2	5.3	28.8	29.5	21.7	0	0.5274
LmxM.11.0590	9	9	0.000198	90	0.00304	2.52	3.99	0.25	-2	RDK2	3-methylcrotonoyl-CoA carboxylase beta subunit, putative		59500	44800	61600	236000	214000	212000	828000	7.2	5.4	7.4	28.5	25.8	25.6	0	0.5274
LmxM.05.1110	4	4	0.0113	669	0.0233	1.63	3.99	0.25	-2	RDK2	hypothetical protein, conserved		11400	6080	18900	54200	45000	45900	181000	6.3	3.4	10.4	29.9	24.8	25.3	0	0.5274
LmxM.32.1970	2	2	0.0173	736	0.0324	1.49	3.98	0.25	-1.99	RDK2	RNA editing complex protein MP46,mitochondrial		2340	679	1900	6370	6150	7070	24500	9.6	2.8	7.7	26	25.1	28.8	0	0.5274
LmxM.36.1000	3	3	0.00236	384	0.00846	2.07	3.95	0.25	-1.98	RDK2	hypothetical protein, conserved,predicted WD40 repeat protein		11200	6080	9520	41700	30800	33300	133000	8.4	4.6	7.2	31.5	23.2	25.1	0	0.5274
LmxM.34.0770	2	2	0.00928	630	0.0203	1.69	3.94	0.25	-1.98	RDK2	rRNA dimethyltransferase, putative		3760	1660	4440	12100	14300	12500	48700	7.7	3.4	9.1	24.8	29.3	25.6	0	0.5274
LmxM.22.0980	5	5	0.00186	341	0.00754	2.12	4.25	0.24	-2.09	RDK2	hypothetical protein, conserved		30800	20300	37400	148000	113000	114000	464000	6.6	4.4	8.1	32	24.4	24.6	0	0.5274
LmxM.27.2210	2	2	0.000356	139	0.00353	2.45	4.21	0.24	-2.08	RDK2	dual specificity protein phosphatase, putative		8350	8480	12300	43000	40800	38800	152000	5.5	5.6	8.1	28.4	26.9	25.6	0	0.5274
LmxM.33.0150	3	3	0.000125	67	0.00258	2.59	4.21	0.24	-2.07	RDK2	malate dehydrogenase, putative		17900	13600	16200	74100	65500	61100	249000	7.2	5.5	6.5	29.8	26.4	24.6	0	0.5274
LmxM.04.0045	2	2	0.00496	513	0.0133	1.87	4.19	0.24	-2.07	RDK2	hypothetical protein, conserved		1480	2120	3410	10700	7840	10800	36300	4.1	5.8	9.4	29.6	21.6	29.6	0	0.5274
LmxM.36.4560	3	3	0.000225	102	0.00305	2.52	4.19	0.24	-2.07	RDK2	hypothetical protein, conserved		12900	9750	8900	45900	43900	42300	164000	7.9	6	5.4	28.1	26.8	25.8	0	0.5274
LmxM.13.0410	2	2	0.00258	402	0.00884	2.05	4.19	0.24	-2.07	RDK2	hypothetical protein, conserved		2900	1660	2650	12800	8750	8630	37400	7.7	4.5	7.1	34.3	23.4	23.1	0	0.5274
LmxM.33.1160	2	2	0.0155	717	0.0299	1.52	4.19	0.24	-2.07	RDK2	hypothetical protein, conserved		2350	1700	693	6790	7690	5350	24600	9.6	6.9	2.8	27.6	31.3	21.8	0	0.5274
LmxM.36.1940	4	4	0.00107	257	0.00575	2.24	4.18	0.24	-2.07	RDK2	nucleoside transporter 1, putative		7430	5540	9770	34900	31200	29100	118000	6.3	4.7	8.3	29.6	26.4	24.7	0	0.5274
LmxM.11.0830	6	5	0.00442	490	0.0124	1.9	4.1	0.24	-2.04	RDK2	hypothetical protein, conserved		13100	7650	16800	60400	43500	50100	192000	6.8	4	8.8	31.5	22.7	26.2	0	0.5274
LmxM.17.1220	4	2	0.00725	583	0.0171	1.77	4.1	0.24	-2.04	RDK2	histone H2B		7790	12600	16000	56100	60000	33400	186000	4.2	6.8	8.6	30.1	32.3	18	0	0.5274
LmxM.33.2490	2	2	0.00269	412	0.00902	2.04	4.1	0.24	-2.04	RDK2	hypothetical protein, conserved		4070	4450	7940	19700	24500	23200	83900	4.9	5.3	9.5	23.5	29.2	27.7	0	0.5274
LmxM.32.0830	9	9	0.000315	128	0.00339	2.47	4.1	0.24	-2.03	RDK2	2,4-dienoyl-coa reductase fadh1, putative		30900	21300	30500	111000	112000	115000	421000	7.3	5	7.2	26.4	26.7	27.4	0	0.5274
LmxM.34.0960	4	4	2.32e-06	4	0.000801	3.1	4.09	0.24	-2.03	RDK2	hypothetical protein, conserved		3510	3600	3410	14900	13500	14700	53600	6.5	6.7	6.4	27.9	25.2	27.4	0	0.5274
LmxM.31.3930	30	30	0.0033	446	0.0102	1.99	4.09	0.24	-2.03	RDK2	hypothetical protein, conserved		114000	57000	103000	434000	358000	331000	1400000	8.2	4.1	7.4	31	25.6	23.7	0	0.5274
LmxM.17.0270	4	4	0.000161	74	0.003	2.52	4.44	0.23	-2.15	RDK2	NADH-ubiquinone oxidoreductase, mitochondrial, putative		10200	9250	12200	52100	40800	47300	172000	5.9	5.4	7.1	30.3	23.7	27.5	0	0.5274
LmxM.08_29.1230	9	9	0.00259	404	0.00885	2.05	4.42	0.23	-2.14	RDK2	hypothetical protein, conserved		13600	9440	20100	72300	59000	59700	234000	5.8	4	8.6	30.9	25.2	25.5	0	0.5274
LmxM.15.0430	3	3	0.000277	119	0.00321	2.49	4.4	0.23	-2.14	RDK2	hypothetical protein, conserved		6580	5320	7800	32200	27900	26600	106000	6.2	5	7.3	30.2	26.2	25	0	0.5274
LmxM.26.0070	2	2	0.00357	463	0.0106	1.97	4.4	0.23	-2.14	RDK2	hypothetical protein, conserved		4600	3550	2980	22000	15900	11000	60000	7.7	5.9	5	36.7	26.5	18.3	0	0.5274
LmxM.08.0920	3	3	0.00569	535	0.0147	1.83	4.4	0.23	-2.14	RDK2	hypothetical protein, conserved		4210	3730	8940	28700	21200	24200	91100	4.6	4.1	9.8	31.6	23.3	26.6	0	0.5274
LmxM.29.2080	2	2	0.0036	464	0.0107	1.97	4.38	0.23	-2.13	RDK2	hypothetical protein, conserved		1360	1470	2740	9460	6500	8430	30000	4.6	4.9	9.1	31.6	21.7	28.1	0	0.5274
LmxM.32.3110	3	2	0.00335	449	0.0103	1.99	4.38	0.23	-2.13	RDK2	hypothetical protein, conserved		4550	2210	2200	14200	12700	12200	48200	9.4	4.6	4.6	29.6	26.5	25.4	0	0.5274
LmxM.31.1060	2	2	0.00151	310	0.00672	2.17	4.37	0.23	-2.13	RDK2	dynein, putative		3220	3260	4190	19900	15500	11200	57300	5.6	5.7	7.3	34.7	27.1	19.5	0	0.5274
LmxM.33.2220	4	4	0.00697	575	0.0167	1.78	4.3	0.23	-2.1	RDK2	hypothetical protein, conserved		11100	5110	13300	45800	43700	37000	156000	7.1	3.3	8.5	29.4	28	23.7	0	0.5274
LmxM.10.0820	2	2	0.0177	739	0.0331	1.48	4.64	0.22	-2.21	RDK2	hypothetical protein, conserved		395	1490	1310	4830	4270	5720	18000	2.2	8.3	7.3	26.8	23.7	31.7	0	0.5274
LmxM.16.1230	7	7	0.00017	76	0.00308	2.51	4.6	0.22	-2.2	RDK2	hypothetical protein, conserved		9700	6780	7910	39400	38600	34100	137000	7.1	5	5.8	28.8	28.3	25	0	0.5274
LmxM.25.1570	2	2	4.05e-06	9	0.000621	3.21	4.59	0.22	-2.2	RDK2	hypothetical protein, conserved		3160	3400	3020	14300	14200	15500	53500	5.9	6.3	5.6	26.7	26.5	28.9	0	0.5274
LmxM.33.2180	3	2	0.000316	129	0.00338	2.47	4.55	0.22	-2.19	RDK2	hypothetical protein, conserved		7180	5010	7340	32300	28000	28600	108000	6.6	4.6	6.8	29.8	25.9	26.4	0	0.5274
LmxM.29.0760	11	11	0.000116	66	0.00243	2.61	4.54	0.22	-2.18	RDK2	hypothetical protein, conserved		54200	63200	75500	311000	287000	278000	1070000	5.1	5.9	7.1	29.1	26.8	26	0	0.5274
LmxM.29.2310	2	2	0.00335	448	0.0103	1.99	4.52	0.22	-2.18	RDK2	hypothetical protein, conserved		1780	1620	3450	11600	10400	8920	37800	4.7	4.3	9.1	30.8	27.4	23.6	0	0.5274
LmxM.15.0240	3	3	0.00115	263	0.00605	2.22	4.45	0.22	-2.15	RDK2	nonspecific lipid-transfer protein, putative,sterol carrier protein, putative		12400	7310	10900	53300	43400	39800	167000	7.4	4.4	6.5	31.9	26	23.8	0	0.5274
LmxM.31.0310	9	9	0.00138	292	0.00651	2.19	4.86	0.21	-2.28	RDK2	hypothetical protein, conserved		22100	18000	34300	138000	118000	106000	436000	5.1	4.1	7.9	31.6	27	24.4	0	0.5274
LmxM.30.1400	6	6	0.000415	152	0.00376	2.42	4.79	0.21	-2.26	RDK2	hypothetical protein, conserved		28000	23500	36100	161000	126000	133000	507000	5.5	4.6	7.1	31.7	24.8	26.3	0	0.5274
LmxM.28.1980	3	3	0.00336	450	0.0103	1.99	4.79	0.21	-2.26	RDK2	hypothetical protein, conserved		2050	2300	4720	15100	13600	14700	52500	3.9	4.4	9	28.8	26	28	0	0.5274
LmxM.27.0230	2	2	0.0032	439	0.0101	2	4.78	0.21	-2.26	RDK2	hypothetical protein, conserved		2560	1450	3450	12500	11000	12100	43100	5.9	3.4	8	29.1	25.5	28.2	0	0.5274
LmxM.08_29.2870	2	2	0.0141	703	0.0277	1.56	4.76	0.21	-2.25	RDK2	hypothetical protein, conserved		5210	2600	4070	29800	16200	10600	68500	7.6	3.8	5.9	43.5	23.7	15.4	0	0.5274
LmxM.34.5020	3	3	0.0204	761	0.0369	1.43	4.75	0.21	-2.25	RDK2	hypothetical protein, conserved		1430	403	1720	6370	5630	4860	20400	7	2	8.4	31.2	27.6	23.8	0	0.5274
LmxM.09.0070	3	3	0.00957	635	0.0208	1.68	4.73	0.21	-2.24	RDK2	RNA helicase, putative		7610	2260	4490	25200	22400	20300	82300	9.3	2.7	5.5	30.7	27.2	24.6	0	0.5274
LmxM.31.1940	3	3	0.00328	444	0.0102	1.99	4.73	0.21	-2.24	RDK2	heat shock protein-like protein, putative		5320	9380	12500	46800	42300	39600	156000	3.4	6	8	30	27.1	25.4	0	0.5274
LmxM.24.0130	8	8	0.0032	440	0.01	2	4.69	0.21	-2.23	RDK2	guanine nucleotide-binding protein beta subunit- like protein,G-protein (beta)-like protein,beta transducin- like protein		43000	20700	36900	195000	136000	141000	572000	7.5	3.6	6.4	34	23.7	24.7	0	0.5274
LmxM.34.0070	2	2	0.00242	391	0.00854	2.07	4.68	0.21	-2.23	RDK2	prohibitin, putative		7980	3760	5760	30700	23300	27900	99400	8	3.8	5.8	30.9	23.4	28	0	0.5274
LmxM.16.1610	4	4	0.000187	82	0.00315	2.5	5.1	0.2	-2.35	RDK2	prohibitin, putative		7620	5250	7590	35600	34300	34300	125000	6.1	4.2	6.1	28.6	27.5	27.5	0	0.5274
LmxM.12.1320	5	5	0.000586	188	0.0043	2.37	5.07	0.2	-2.34	RDK2	hypothetical protein, conserved		8810	5630	9480	43100	38300	39800	145000	6.1	3.9	6.5	29.7	26.4	27.4	0	0.5274
LmxM.36.3350	5	4	7.64e-05	54	0.00195	2.71	5.02	0.2	-2.33	RDK2	hypothetical protein, conserved		6140	6640	4870	29600	28000	31000	106000	5.8	6.3	4.6	27.9	26.4	29.1	0	0.5274
LmxM.11.0140	3	2	0.00555	532	0.0144	1.84	5.02	0.2	-2.33	RDK2	hypothetical protein, conserved		12500	4610	5620	42700	33300	38100	137000	9.1	3.4	4.1	31.2	24.3	27.8	0	0.5274
LmxM.02.0580	2	2	0.00152	311	0.00672	2.17	4.98	0.2	-2.32	RDK2	hypothetical protein, conserved		1530	1150	2360	9020	8420	7640	30100	5.1	3.8	7.8	29.9	28	25.4	0	0.5274
LmxM.31.3340	2	2	0.00279	417	0.00923	2.03	4.97	0.2	-2.31	RDK2	hypothetical protein, conserved		850	481	1080	4570	3870	3550	14400	5.9	3.3	7.5	31.7	26.9	24.6	0	0.5274
LmxM.36.0530	3	3	0.000666	212	0.00433	2.36	4.94	0.2	-2.3	RDK2	protein phosphatase 2C-like protein		10300	9980	10600	63600	52700	36500	184000	5.6	5.4	5.8	34.6	28.7	19.9	0	0.5274
LmxM.24.1170	3	3	1.17e-05	14	0.00115	2.94	4.93	0.2	-2.3	RDK2	hypothetical protein, conserved		3270	2910	2850	16000	14500	13900	53500	6.1	5.4	5.3	30	27.1	26.1	0	0.5274
LmxM.19.0330	3	3	2.73e-05	28	0.00135	2.87	4.91	0.2	-2.3	RDK2	hypothetical protein, conserved		6090	5910	7020	34300	29800	29200	112000	5.4	5.3	6.2	30.6	26.5	26	0	0.5274
LmxM.27.1130	2	2	0.000611	195	0.00432	2.36	5.14	0.19	-2.36	RDK2	intraflagellar transport protein IFT88, putative		4950	5360	7860	34600	33000	25900	112000	4.4	4.8	7	31	29.6	23.2	0	0.5274
LmxM.28.0590	2	2	0.000927	241	0.0053	2.28	5.57	0.18	-2.48	RDK2	hypothetical protein, unknown function		4380	2590	4050	24200	20600	16600	72400	6	3.6	5.6	33.5	28.4	22.9	0	0.5274
LmxM.28.2445	2	2	0.00797	603	0.0182	1.74	6.03	0.17	-2.59	RDK2	hypothetical protein, conserved		1700	730	2740	11000	11100	9100	36400	4.7	2	7.5	30.2	30.6	25	0	0.5274
LmxM.27.0910	4	4	0.00178	334	0.00735	2.13	5.95	0.17	-2.57	RDK2	hypothetical protein, conserved		8200	4970	11000	54900	41200	47900	168000	4.9	3	6.6	32.7	24.5	28.5	0	0.5274
LmxM.36.0710	3	3	0.000451	158	0.00393	2.41	5.9	0.17	-2.56	RDK2	hypothetical protein, conserved		6350	5480	9670	42800	42800	41300	148000	4.3	3.7	6.5	28.8	28.9	27.8	0	0.5274
LmxM.26.0650	5	5	0.00127	278	0.00632	2.2	5.81	0.17	-2.54	RDK2	hypothetical protein, conserved		7430	15300	8840	66600	60500	56500	215000	3.5	7.1	4.1	31	28.1	26.3	0	0.5274
LmxM.14.0610	2	2	0.0046	500	0.0127	1.9	6.39	0.16	-2.68	RDK2	hypothetical protein, conserved		2360	1420	3710	19000	18100	10800	55400	4.3	2.6	6.7	34.3	32.7	19.5	0	0.5274
LmxM.26.0240	4	4	3.27e-05	29	0.00155	2.81	6.38	0.16	-2.67	RDK2	hypothetical protein, conserved		16200	17400	20900	121000	122000	105000	402000	4	4.3	5.2	30.1	30.2	26.2	0	0.5274
LmxM.07.0920	4	2	0.00454	496	0.0126	1.9	6.21	0.16	-2.64	RDK2	hypothetical protein, conserved		1200	2510	3320	17200	15200	11300	50700	2.4	5	6.5	33.9	30.1	22.2	0	0.5274
LmxM.16.1550	6	6	1.82e-05	22	0.00114	2.94	6.18	0.16	-2.63	RDK2	hypothetical protein, conserved		3400	3710	4010	23700	24700	20300	79800	4.3	4.7	5	29.7	31	25.4	0	0.5274
LmxM.17.1320	2	2	0.00674	565	0.0164	1.78	6.17	0.16	-2.63	RDK2	hypothetical protein, conserved		3450	3150	9690	41400	28500	30600	117000	3	2.7	8.3	35.4	24.4	26.2	0	0.5274
LmxM.27.1630	3	3	0.000705	218	0.00446	2.35	6.17	0.16	-2.62	RDK2	hypothetical protein, conserved		5540	3480	6550	35500	30600	29900	112000	5	3.1	5.9	31.8	27.4	26.8	0	0.5274
LmxM.27.0870	13	12	0.000216	98	0.00305	2.52	6.14	0.16	-2.62	RDK2	hypothetical protein, conserved		23300	21200	33800	166000	162000	153000	560000	4.2	3.8	6	29.7	28.9	27.4	0	0.5274
LmxM.30.1550	2	2	0.00262	406	0.00889	2.05	6.1	0.16	-2.61	RDK2	hypothetical protein, conserved		1480	3720	2600	16500	17600	13500	55400	2.7	6.7	4.7	29.8	31.7	24.4	0	0.5274
LmxM.01.0740	5	5	0.00349	459	0.0105	1.98	6.09	0.16	-2.61	RDK2	hypothetical protein, conserved		3230	1540	4140	16000	20400	18000	63300	5.1	2.4	6.6	25.2	32.2	28.4	0	0.5274
LmxM.28.2360	2	2	5.4e-05	41	0.00182	2.74	6.07	0.16	-2.6	RDK2	hypothetical protein, conserved		865	964	1050	6790	5180	5480	20300	4.3	4.7	5.1	33.4	25.5	27	0	0.5274
LmxM.29.0740	2	2	6.88e-05	51	0.00186	2.73	6.79	0.15	-2.76	RDK2	hypothetical protein, conserved		1680	1240	1300	10700	8840	9130	32900	5.1	3.8	3.9	32.5	26.9	27.8	0	0.5274
LmxM.29.3570	2	2	0.000998	250	0.0055	2.26	6.61	0.15	-2.73	RDK2	zinc finger-domain protein, putative		2610	1280	2140	15000	11700	13200	45900	5.7	2.8	4.7	32.6	25.4	28.8	0	0.5274
LmxM.31.2730	2	2	0.000533	181	0.00406	2.39	6.45	0.15	-2.69	RDK2	hypothetical protein, conserved		2920	1770	2700	17900	16900	12900	55100	5.3	3.2	4.9	32.4	30.7	23.4	0	0.5274
LmxM.27.1960	3	3	0.000328	134	0.00338	2.47	7.26	0.14	-2.86	RDK2	hypothetical protein, conserved		2580	1960	2080	19400	16900	11700	54700	4.7	3.6	3.8	35.4	31	21.5	0	0.5274
LmxM.06.0830	2	2	0.00103	254	0.00561	2.25	7.17	0.14	-2.84	RDK2	lipin, putative		1660	887	1910	10800	10900	10300	36400	4.5	2.4	5.3	29.7	29.8	28.3	0	0.5274
LmxM.07.0090	2	2	0.00375	469	0.011	1.96	7.1	0.14	-2.83	RDK2	cobalamin-dependent methionine synthase, putative		8340	3050	8490	49400	45000	46700	161000	5.2	1.9	5.3	30.7	27.9	29	0	0.5274
LmxM.08.1190	7	7	3.88e-05	34	0.00157	2.8	7.9	0.13	-2.98	RDK2	hypothetical protein, conserved		8890	8560	10800	85900	70500	67000	252000	3.5	3.4	4.3	34.1	28	26.6	0	0.5274
LmxM.10.1080	16	16	2.26e-05	25	0.00124	2.91	7.5	0.13	-2.91	RDK2	hypothetical protein, conserved		98100	99100	127000	845000	823000	761000	2750000	3.6	3.6	4.6	30.7	29.9	27.7	0	0.5274
LmxM.32.2040	2	2	0.165	1114	0.204	0.69	8.62	0.12	-3.11	RDK2	hypothetical protein, conserved		741	0	1430	5660	5430	7620	20900	3.5	0	6.8	27.1	26	36.5	0	0.5274
LmxM.31.2550	2	2	0.00225	374	0.00828	2.08	8.19	0.12	-3.03	RDK2	AMP deaminase, putative,adenosine monophosphate deaminase-like protein		1510	1670	750	14300	7900	9960	36100	4.2	4.6	2.1	39.7	21.9	27.6	0	0.5274
LmxM.29.0030	2	2	3.82e-05	33	0.0016	2.8	9.47	0.11	-3.24	RDK2	hypothetical protein, conserved		3590	2550	2580	28700	27600	26300	91300	3.9	2.8	2.8	31.4	30.2	28.8	0	0.5274
LmxM.22.0470	11	10	0.000264	114	0.00319	2.5	9.37	0.11	-3.23	RDK2	hypothetical protein, conserved		97600	127000	185000	1340000	1270000	1230000	4250000	2.3	3	4.4	31.5	30	28.9	0	0.5274
LmxM.22.0970	2	2	0.000348	137	0.0035	2.46	9.02	0.11	-3.17	RDK2	hypothetical protein, conserved		340	659	513	4320	4930	4410	15200	2.2	4.3	3.4	28.5	32.5	29.1	0	0.5274
LmxM.28.2010	2	2	0.00457	497	0.0127	1.9	8.99	0.11	-3.17	RDK2	hypothetical protein, conserved		3740	1020	2580	27200	18900	19900	73300	5.1	1.4	3.5	37.1	25.8	27.1	0	0.5274
LmxM.34.4860	2	2	0.00685	569	0.0166	1.78	8.78	0.11	-3.13	RDK2	hypothetical protein, conserved		3460	706	1550	18600	16200	15400	55800	6.2	1.3	2.8	33.3	28.9	27.5	0	0.5274
LmxM.28.0140	4	4	3.37e-06	6	0.000775	3.11	9.86	0.1	-3.3	RDK2	pantothenate kinase subunit, putative		7450	6180	6870	71800	65500	64900	223000	3.3	2.8	3.1	32.2	29.4	29.1	0	0.5274
LmxM.25.1250	4	4	0.00615	552	0.0154	1.81	9.76	0.1	-3.29	RDK2	hypothetical protein, conserved		2560	726	3230	21400	22300	19900	70100	3.6	1	4.6	30.6	31.8	28.3	0	0.5274
LmxM.15.1481	9	2	0.000395	145	0.00376	2.43	13.27	0.08	-3.73	RDK2	cAMP specific phosphodiesterase, putative		2930	3620	1860	46100	36600	28900	120000	2.4	3	1.6	38.4	30.5	24.1	0	0.5274
LmxM.06.0810	3	2	0.000143	70	0.00281	2.55	12.65	0.08	-3.66	RDK2	hypothetical protein, unknown function		184	136	219	2430	2590	1800	7360	2.5	1.8	3	33	35.2	24.4	0	0.5274
LmxM.28.0500	2	2	0.000818	231	0.00488	2.31	12.26	0.08	-3.62	RDK2	hypothetical protein, conserved		812	1840	872	16900	11600	14700	46700	1.7	3.9	1.9	36.1	24.9	31.4	0	0.5274
LmxM.33.3200	2	2	0.0621	962	0.089	1.05	12	0.08	-3.59	RDK2	hypothetical protein, conserved		536	0	0	1380	2270	2780	6970	7.7	0	0	19.8	32.6	39.9	0	0.5274
LmxM.27.2450	4	4	8.03e-05	57	0.00194	2.71	15.23	0.07	-3.93	RDK2	hypothetical protein, conserved		12900	7480	10400	173000	147000	150000	501000	2.6	1.5	2.1	34.5	29.4	30	0	0.5274
LmxM.27.0860	3	3	0.00069	216	0.0044	2.36	14.93	0.07	-3.9	RDK2	hypothetical protein, conserved		3800	1890	1570	43900	34500	29900	116000	3.3	1.6	1.4	38	29.9	25.9	0	0.5274
LmxM.11.0510	19	16	1.31e-05	17	0.00106	2.97	14.67	0.07	-3.87	RDK2	protein kinase, putative		62900	56800	78200	1040000	959000	899000	3100000	2	1.8	2.5	33.7	30.9	29	0	0.5274
LmxM.01.0600	2	2	0.000109	64	0.00236	2.63	14.05	0.07	-3.81	RDK2	hypothetical protein, conserved		624	452	449	9040	5700	6690	23000	2.7	2	2	39.4	24.8	29.1	0	0.5274
LmxM.34.3500	2	2	0.00795	602	0.0182	1.74	17.35	0.06	-4.12	RDK2	hypothetical protein, conserved		421	624	101	10400	4300	5160	21000	2	3	0.5	49.5	20.5	24.6	0	0.5274
LmxM.12.0170	3	3	7.77e-06	13	0.000824	3.08	15.99	0.06	-4	RDK2	hypothetical protein, unknown function		2960	2160	2640	43200	39900	41000	132000	2.2	1.6	2	32.7	30.3	31.1	0	0.5274
LmxM.21.0810	19	19	1.61e-05	20	0.00111	2.95	15.53	0.06	-3.96	RDK2	methionyl-tRNA synthetase, putative		84800	97700	122000	1680000	1560000	1490000	5040000	1.7	1.9	2.4	33.3	31	29.6	0	0.5274
LmxM.20.0980	3	3	0.00174	332	0.00723	2.14	18.44	0.05	-4.2	RDK2	hypothetical protein, conserved		338	320	1120	11400	9440	12000	34600	1	0.9	3.2	32.9	27.3	34.7	0	0.5274
LmxM.10.0320	2	2	0.000499	172	0.004	2.4	22.91	0.04	-4.52	RDK2	hypothetical protein, conserved		457	398	1010	11300	16000	15500	44700	1	0.9	2.3	25.4	35.8	34.6	0	0.5274
LmxM.33.2190	2	2	0.0526	935	0.0775	1.11	59.3	0.02	-5.89	RDK2	dual specificity protein phosphatase, putative		719	182	0	18400	19600	15500	54400	1.3	0.3	0	33.9	36	28.4	0	0.5274
LmxM.30.2960;LmxM.22.0950	28	28	1.91e-07	1	0.000264	3.58	107.28	0.01	-6.75	RDK2	serine/threonine-protein kinase, putative,protein kinase, putative		796000	804000	806000	96800000	82300000	78900000	261000000	0.3	0.3	0.3	37.2	31.6	30.3	0	0.5274
