# Supplementary material for: Essential roles for deubiquitination in Leishmania life cycle progression
Source: PLoS Pathog. 2020 Jun 16;16(6):e1008455. doi: 10.1371/journal.ppat.1008455 (PMC7319358; doi:10.1371/journal.ppat.1008455)
Supplement: S6 Table — (XLSX) [file ppat.1008455.s013.xlsx]

## Sheet: Sheet1
Table S6: DUB2 ubiquitination and phosphorylation sites
Ubiquitination sites
Sequence	Modifications	Accession	Description (TriTrypDB)	Name	Max fold change	Anova	Maximum CV	Dub2_A	Dub2_B	Dub2_C	RDK2_A	RDK2_B	RDK2_C	Dub2_A5	Dub2_B6	Dub2_C7	RDK2_A8	RDK2_B9	RDK2_C10
QYLAPTHNATSVSAPKPATDGAASYELTAMISHMGASAR	[16] GlyGly (K) DUB2 K681	LmxM.08_29.2300	ubiquitin hydrolase, putative,cysteine peptidase, Clan CA, family C19, putative	DUB2	40.4294	0.000840115	87.6976	482993	170268	75798.8	4290.45	4265.25	9477.21	404899	147401	54881.6	4773.04	3983.75	8448.97
QYLAPTHNATSVSAPKPATDGAASYELTAMISHMGASAR	[16] GlyGly (K) DUB2 K681	LmxM.08_29.2300	ubiquitin hydrolase, putative,cysteine peptidase, Clan CA, family C19, putative	DUB2	1406.14	0.00614644	139.173	336156	111735	66023.6	178.287	141.32	45.8735	281804	96729.2	47803.9	198.341	131.993	40.8964
TLSDYNIQKESTLHLVLR	[9] GlyGly (K) Lys-63	LmxM.09.0891	polyubiquitin, putative		6.61964	0.00319968	53.3674	247319	215779	227596	67548.4	49438.7	39113.7	207331	186800	164789	75146.3	46175.8	34870
TIALEVEPSDTIENVKAK	[18] GlyGly (K) Lys-29	LmxM.09.0891	polyubiquitin, putative		158900	0.000764108	173.205	14654.1	18152.9	21145.3	0	0	0.339537	12284.7	15714.9	15310.1	0	0	0.302698
VLMPVNDPTSTQASMINISGNAAAAILPLPSVSVGEHSLEAGCSRPKSGK	[3] Oxidation (M)|[31] Phospho (ST)|[43] Carbamidomethyl (C)|[47] GlyGly (K)	LmxM.32.2290	protein kinase, putative		14.757	0.148395	173.205	6695.45	22208.3	10309.7	2657.28	0	0	5612.89	19225.7	7464.65	2956.18	0	0
EVLSEMYRVYGSTALLLQGGVLASSAHFGVAK	[6] Oxidation (M)|[10] Phospho (Y)|[25] Phospho (ST)|[32] GlyGly (K)	LmxM.33.3620	hypothetical protein, conserved		42.5777	8.52256e-06	38.7648	486725	384555	210319	10885.2	7061.84	9537.26	408028	332909	152280	12109.6	6595.78	8502.5
Phosphorylation sites
Sequence	Modifications	Accession	Description (TriTrypDB)	Name	Max fold change	Log2 Max fold-difference	H&B p-value	Dub2_A	Dub2_B	Dub2_C	RDK2_A	RDK2_B	RDK2_C	Dub2_A - Rel%	Dub2_B - Rel%	Dub2_C - Rel%	RDK2_A - Rel%	RDK2_B - Rel%	RDK2_C - Rel%
GTGLQPGEVLMPASSASPARQPR	[17] Phospho (ST) 586-589 site	LmxM.08_29.2300	ubiquitin hydrolase, putative,cysteine peptidase, Clan CA, family C19, putative	DUB2	15.4683	3.95124	2.84979e-05	585672	717580	873986	52244.6	45058.9	43451.2	23.3283	28.5825	34.8124	2.08099	1.79478	1.73074
VEQTSVMSFLAGVLGAMETELR	[4] Phospho (ST)|[5] Phospho (ST)|[7] Oxidation (M)|[8] Phospho (ST)	LmxM.13.1470	hypothetical protein, conserved		271.599	8.08533	0.000605604	5.37606e+06	5.04123e+06	5.39936e+06	30420.4	12158.6	15656.3	33.5713	31.4804	33.7168	0.189963	0.0759254	0.0977672
GTGLQPGEVLMPASSASPAR	[17] Phospho (ST) 586-589 site	LmxM.08_29.2300	ubiquitin hydrolase, putative,cysteine peptidase, Clan CA, family C19, putative	DUB2	103.265	6.69021	0.00569075	743859	985830	1.21073e+06	9193.5	7230.65	12050.2	23.7417	31.4647	38.6428	0.293429	0.23078	0.384607
GTGLQPGEVLMPASSASPAR	[15] Phospho (ST) 586-589 site	LmxM.08_29.2300	ubiquitin hydrolase, putative,cysteine peptidase, Clan CA, family C19, putative	DUB2	103.265	6.69021	0.00539124	743859	985830	1.21073e+06	9193.5	7230.65	12050.2	23.7417	31.4647	38.6428	0.293429	0.23078	0.384607
GTGLQPGEVLMPASSASPAR	[2] Phospho (ST)	LmxM.08_29.2300	ubiquitin hydrolase, putative,cysteine peptidase, Clan CA, family C19, putative	DUB2	103.265	6.69021	0.00512167	743859	985830	1.21073e+06	9193.5	7230.65	12050.2	23.7417	31.4647	38.6428	0.293429	0.23078	0.384607
GTGLQPGEVLMPASSASPAR	[14] Phospho (ST) 586-589 site	LmxM.08_29.2300	ubiquitin hydrolase, putative,cysteine peptidase, Clan CA, family C19, putative	DUB2	134.852	7.07524	0.00584947	685549	1.07279e+06	1.43468e+06	9917.54	7037.11	6723.2	18.7267	29.3047	39.1903	0.270912	0.192229	0.183654
SPSEAEFLAAAPLTSPSSSMLPSSPTDGGPASSAAPPPLPSCAPAVSMAIFEK	[17] Phospho (ST)|[18] Phospho (ST)|[19] Phospho (ST)|[23] Phospho (ST)	LmxM.23.1270	hypothetical protein, conserved		21504.2	14.3923	0.0143723	219500	197191	186060	0	0	1140.45	36.3459	32.6519	30.8088	0	0	0.188842
